# Supplementary material for: AMR-Diag: Neural network based genotype-to-phenotype prediction of resistance towards β-lactams in Escherichia coli and Klebsiella pneumoniae
Source: Comput Struct Biotechnol J. 2021 Mar 29;19:1896–906. doi: 10.1016/j.csbj.2021.03.027 (PMC8060595; doi:10.1016/j.csbj.2021.03.027)
Supplement: Supplementary data 3 [file mmc3.xlsx]

## Sheet: STA
Supplementary Table A. MIC values (µg/ml) of E. coli and K. pneumoniae isolates used in the study. *imipenem MIC values of Norwegian isolates were extrapolated from meropenem MIC values. **Resistance to ertapenem was measured using disk diffusion test, inhibition zone diameters, mm are provided. ND – not detected
Species	ID	Origin	Source	ST	AMP	IMI*	MEM	TAZ	CTX	COL	ERT**
E. coli	E-1	India	urine	424	>8	>32	>32	>256	>32	0.5	R
	E-2		pus	648	>8	>32	>32	>256	>32	0.5	R
	E-3		urine	167	>8	>32	>32	>256	>32	1	R
	E-4		blood	450	>8	>32	>32	>256	>32	0.5	R
	E-5		blood	405	>8	>32	>32	>256	>32	1	R
	E-6		pus	410	>8	>32	>32	>256	>32	1	R
	E-7		ascitic fluid	410	>8	>32	>32	>256	>32	2	R
	E-8		cystic fluid	410	>8	>32	>32	>256	>32	1	R
	E-9		pus	38	>8	>32	>32	>256	>32	2	R
	E-10		pus	405	>8	0.125	0.094	3	6	0.5	R
	E-11		urine	1196	>8	0.125	0.064	>256	>32	0.5	R
	E-12		ascitic fluid	448	>8	0.19	0.75	>256	>32	0.5	R
	E-13		urine	38	>8	0.19	0.064	>256	>32	1	R
	E-14		pus	167	>8	16	16	>256	>32	1	R
	E-15		urine	405	>8	0.25	0.94	>256	>32	0.5	R
	E-16		pus	405	>8	>32	16	>256	>32	1	R
	E-17		urine	131	>8	0.19	0.064	2	1	0.5	S
	E-18		pus	501	>8	0.25	3	>256	>32	0.5	S
	E-19		pus	448	>8	0.25	3	>256	>32	1	R
	E-20		blood	131	>8	0.125	0.047	>256	16	1	R
	E-21		urine	1193	>8	0.064	0.047	48	12	0.5	R
	E-22		pus	8346	>8	8	>32	>256	>32	1	R
	E-23		pus	2083	>8	0.125	0.032	>256	2	0.5	R
	E-25		pus	131	1.5	0.94	0.032	>256	2	0.5	R
	E-26		pus	127	2	0.19	0.47	16	2	0.5	R
	E-27		pus	617	>8	0.19	0.047	24	>32	1	R
	E-28		sputum	58*	>8	0.125	0.32	0.19	0.25	0.5	R	* alleles with less than 100% identity found * fumC: Novel allele, ST may indicate nearest ST.
	E-29		urine	405	>8	0.125	0.064	>256	>32	0.5	R
	E-31		urine	131	>8	0.19	0.047	>256	>32	0.5	R
	E-32		urine	131	>8	0.19	0.047	96	0.5	0.5	R
	K-37		sputum	617	>8	0.125	0.064	>256	>32	0.5	R
	E-33		urine	131	>8	0.19	0.064	12	3	1	R
	100	Norway	blood	131	4	0.03	0.03	0.5	0.25	1	ND
	101		blood	127	2	0.03	0.03	0.5	0.25	1	ND
	102		blood	131	64	0.03	0.03	0.5	0.25	1	ND
	103		blood	131	64	0.03	0.03	0.5	0.25	1	ND
	104		blood	144*	1	0.03	0.03	0.5	0.25	1	ND	* alleles with less than 100% identity found * recA: Novel allele, ST may indicate nearest ST.
	105		blood	Unknown	2	0.03	0.03	0.5	0.25	1	ND	No MLST loci was found in the input data, make sure that the correct MLST scheme was chosen.									Not enough WGS data < 100 -500 KB
	106		blood	Nearest ST: 80,1916	64	0.03	0.03	0.5	0.25	1	ND	* alleles with less than 100% identity found * recA: Novel allele, ST may indicate nearest ST.
	107		blood	69	64	0.03	0.03	0.5	0.25	1	ND
	108		blood	12	64	0.03	0.03	0.5	0.25	1	ND
	109		blood	95	2	0.03	0.03	0.5	0.25	1	ND
	110		blood	544	64	0.03	0.03	0.5	0.25	1	ND
	111		blood	95	4	0.03	0.03	0.5	0.25	1	ND
	112		blood	95	64	0.03	0.03	0.5	0.25	1	ND
	113		blood	73	4	0.03	0.03	0.5	0.25	1	ND
	114		blood	1161	4	0.03	0.03	0.5	0.25	1	ND
	115		blood	Nearest ST: 95,368,370,416,418,421,643,647,664,1070,1231,1322,1334,1369,1457,1458,1531,1541,1619,1871,2218,2267,4099,4871,4872,4873,4877,5311,5357,5382,5388,5461,5509,5646,5678,5972,6104,6165,6168,6456,6767,7234,8112,8249,8500,8997,9241	2	0.03	0.03	0.5	0.25	1	ND	? alleles with less than 100% coverage found ? recA: Uncertain hit, ST can not be trusted. ? adk: Uncertain hit, ST can not be trusted.
	116		blood	95	4	0.03	0.03	0.5	0.25	1	ND
	117		blood	131	64	0.03	0.03	0.5	0.25	1	ND
	118		blood	12	16	0.03	0.03	0.5	0.25	1	ND
	119		blood	Unknown	2	0.03	0.03	0.5	0.25	1	ND	No MLST loci was found in the input data, make sure that the correct MLST scheme was chosen.									Not enough WGS data < 100 -500 KB
	120		blood	62	64	0.03	0.03	0.5	0.25	1	ND
	121		blood	131	64	0.03	0.03	0.5	0.25	1	ND
	122		blood	95	2	0.03	0.03	0.5	0.25	1	ND
	123		blood	62	64	0.03	0.03	0.5	0.25	1	ND
	124		blood	141*	8	0.03	0.03	0.5	0.25	1	ND	* alleles with less than 100% identity found * gyrB: Novel allele, ST may indicate nearest ST.
	125		blood	95	2	0.03	0.03	0.5	0.25	1	ND
	126		blood	3355	4	0.03	0.03	0.5	0.25	1	ND
	127		blood	62	64	0.03	0.03	0.5	0.25	1	ND
	128		blood	12	64	0.03	0.03	0.5	0.25	1	ND
	129		blood	Nearest ST: 69,828,922,1520,2155,4668,4673,6664,7426,7517,7842,8116,8171	64	0.03	0.03	0.5	0.25	1	ND	? alleles with less than 100% coverage found ? adk: Uncertain hit, ST can not be trusted. ? icd: Uncertain hit, ST can not be trusted.
	130		blood	69	64	0.03	0.03	0.5	0.25	1	ND
	131		blood	681	2	0.03	0.03	0.5	0.25	1	ND
	132		blood	10	2	0.03	0.03	0.5	0.25	1	ND
	133		blood	95	2	0.03	0.03	0.5	0.25	1	ND
	134		blood	73	64	0.03	0.03	0.5	0.25	1	ND
	135		blood	91	2	0.03	0.03	0.5	0.25	1	ND
	136		blood	62*	64	0.03	0.03	0.5	0.25	1	ND	* alleles with less than 100% identity found * mdh: Novel allele, ST may indicate nearest ST.
	137		blood	73	2	0.03	0.03	0.5	0.25	1	ND
	138		blood	127	2	0.03	0.03	0.5	0.25	1	ND
	139		blood	349	2	0.03	0.03	0.5	0.25	1	ND
	140		blood	73	2	0.03	0.03	0.5	0.25	1	ND
	141		blood	95	2	0.03	0.03	0.5	0.25	1	ND
	142		blood	131	2	0.03	0.03	1	0.25	1	ND
	143		blood	1193	64	0.03	0.03	0.5	0.25	1	ND
	144		blood	Nearest ST: 1193	4	0.03	0.03	0.5	0.25	1	ND	*? alleles with less than 100% identity and 100% coverages found ? adk. * mdh: Novel allele, ST may indicate nearest ST.
	145		blood	69	2	0.03	0.03	0.5	0.25	1	ND
	146		blood	131	64	0.03	0.03	4	8	1	ND
	147		blood	73	64	0.03	0.03	0.5	0.25	1	ND
	148		blood	95	4	0.03	0.03	0.5	0.25	1	ND
	149		blood	1618	2	0.03	0.03	0.5	0.25	1	ND
	150		blood	Unknown Nearest ST: 76,78,79,95,140,142,363,368,370,390,416,417,421,534,647,808,834,918,979,1067,1070,1168,1183,1318,1322,1334,1369,1457,1459,1522,1523,1531,1541,1619,1808,1828,1871,1983,2021,2127,2218,2267,2299,2300,2553,2592,2619,2832,3201,3283,3432,3461,3664,3739,4009,4043,4099,4209,4549,4872,4874,4875,4876,4877,5311,5360,5382,5407,5425,5461,5484,5509,5526,5567,5646,5678,6080,6104,6107,6165,61…	2	0.03	0.03	0.5	0.25	1	ND	?* alleles with less than 100% identity and 100% coverages found * mdh: Novel allele, ST may indicate nearest ST. ?* recA: Imperfect hit, ST can not be trusted!
	151		blood	1695	4	0.03	0.03	0.5	0.25	1	ND
	152		blood	141	4	0.03	0.03	0.5	0.25	1	ND
	153		urine	95	2	0.03	0.03	0.5	0.25	1	ND
	154		urine	59	2	0.03	0.03	0.5	0.25	1	ND
	155		urine	127	64	0.03	0.03	0.5	0.25	1	ND
	156		urine	1393	64	0.03	0.03	0.5	0.25	1	ND
	157		urine	48	64	0.03	0.03	0.5	0.25	1	ND
K.pneumoniae	K-4	India	blood	147	>8	0.125	1	>256	>32	0.5	R
	K-7		urine	43	>8	4	>32	48	>32	0.5	R
	K-10		pus	133	>8	0.25	0.064	>256	>32	1	S
	K-13		blood	231	>8	1.5	32	>256	>32	0.5	R
	K-14		blood	231	>8	4	>32	>256	>32	1	R
	K-16		sputum	24*	>8	0.19	0.047	0.125	0.5	1	S	* alleles with less than 100% identity found * phoE: Novel allele, ST may indicate nearest ST.
	K-17		sputum	16	>8	>32	>32	>256	>32	0.5
	K-19		blood	231	>8	3	>32	>256	>32	1	R
	K-20		sputum	43	>8	3	>32	>32	>32	0.5	R
	K-21		sputum	15	>8	0.19	0.64	12	16	0.5	R
	K-23		blood	231	>8	16	16	48	4	1	R
	K-24		pus	231	>8	>32	>32	>256	>32	1	R
	K-25		blood	395	>8	3	32	256	32	0.5	R
	K-26		blood	231	>8	3	>32	>256	>32	1	R
	K-27		blood	395	>8	3	>32	>256	>32	1	R
	K-29		sputum	38	>8	2	16	>256	>32	0.5	R
	K-30		blood	231	>8	4	>32	>256	>32	0.5	R
	K-31		pus	147	>8	0.19	0.064	16	>32	1	R
	K-32		pus	147	>8	0.25	0.064	>256	>32	0.5	R
	K-33		sputum	395	>8	6	>32	>256	>32	0.5	R
	K-35		pus	570	>8	0.19	0.064	>256	>32	0.5	R
	K-36		pus	147	>8	12	>32	>256	>32	1	R
	K-38		pus	2669	>8	0.094	0.064	48	>32	1	R
	K-39		pus	147	>8	8	>32	>256	>32	0.5	R
	K-42		pus	395	>8	>32	>32	>256	>32	0.5	R
	K-43		urine	716	>8	0.094	0.047	48	>32	0.5	R
	K-44		blood	249	>8	0.094	0.023	0.047	0.094	0.5	R
	K-45		urine	147	>8	0.125	0.064	48	16	0.5	R
	K-46		urine	147	>8	8	>32	>32	>32	0.5	R
	K-47		sputum	515	>8	0.125	0.047	>256	>32	1	R
	K-49		pus	307	>8	0.125	0.047	12	8	1	R
	K-50		sputum	395	>8	8	16	48	>32	0.5	R
	K-51		blood	147	>8	16	>32	>256	>32	1	R
	K-52		sputum	890	>8	>32	>32	>256	>32	1	R
	200	Norway	blood	Unknown	64	0.015	0.015	0.25	0.125	0.5	ND	No MLST loci was found in the input data, make sure that the correct MLST scheme was chosen. This isolate was found to be Enterobacter cloaceae.									Not enough WGS data < 100 -500 KB
	201		blood	1189	16	0.015	0.015	0.25	0.125	0.5	ND
	202		blood	Unknown Nearest ST: 504,1087,1283,1529,2086	32	0.015	0.015	0.25	0.125	0.5	ND
	203		blood	461?	32	0.015	0.015	0.25	0.125	0.5	ND	? alleles with less than 100% coverage found ? mdh.
	204		blood	2934	16	0.015	0.015	0.25	0.125	0.5	ND
	205		blood	22*	64	0.015	0.015	0.25	0.125	0.5	ND	* alleles with less than 100% identity found * tonB: Novel allele, ST may indicate nearest ST.
	206		blood	Nearest ST: 461,3183	32	0.015	0.015	0.25	0.125	0.5	ND	? alleles with less than 100% coverage found ? gapA.
	207		blood	36	32	0.015	0.015	0.25	0.125	0.5	ND
	208		blood	3931?	16	0.015	0.015	0.25	0.125	0.5	ND	? alleles with less than 100% coverage found ? mdh.
	209		blood	1109	32	0.015	0.015	0.25	0.125	0.5	ND
	210		blood	Nearest ST: 1114	32	0.015	0.015	0.25	0.125	0.5	ND	*? alleles with less than 100% identity and 100% coverages found ? * gapA: Imperfect hit, ST can not be trusted! ? infB: Uncertain hit, ST can not be trusted. ? tonB: Uncertain hit, ST can not be trusted. ? phoE: Uncertain hit, ST can not be trusted.
	211		blood	14	128	0.015	0.015	16	8	2	ND
	212		blood	Nearest ST: 951,3514	128	0.015	0.015	16	8	0.5	ND	? alleles with less than 100% coverage found ? gapA: Uncertain hit, ST can not be trusted. ? tonB: Uncertain hit, ST can not be trusted.
	213		blood	307	128	0.015	0.015	16	8	0.5	ND
	214		blood	Nearest ST: 2929	32	0.015	0.015	0.25	0.125	0.5	ND
	215		blood	Unknown	32	0.015	0.015	0.25	0.125	0.5	ND	No MLST loci was found in the input data, make sure that the correct MLST scheme was chosen.									Not enough WGS data < 100 -500 KB
	216		blood	20	128	0.015	0.015	16	8	0.5	ND
	217		blood	45	16	0.015	0.015	0.25	0.125	0.5	ND
	218		blood	35	16	0.015	0.015	0.25	0.125	0.5	ND
	219		blood	105	32	0.015	0.015	0.25	0.125	0.5	ND
	220		blood	20	128	0.015	0.015	16	8	0.5	ND
	221		blood	Nearest ST: 16,35,36,38,60,63,65,99,108,109,161,200,220,230,234,243,256,268,274,280,292,294,295,298,319,372,403,404,412,429,435,436,449,450,466,469,511,531,564,593,657,660,667,685,692,693,702,776,802,804,815,823,825,830,834,835,845,869,875,909,942,944,946,966,999,1070,1074,1076,1083,1111,1125,1158,1180,1201,1269,1272,1274,1284,1286,1290,1301,1307,1314,1350,1351,1357,1370,1372,1390,1419,1448,1477,…	32	0.015	0.015	0.25	0.125	2	ND
	222		blood	Unknown	16	0.015	0.015	0.25	0.125	0.5	ND
	223		blood	Unknown	32	0.015	0.015	0.25	0.125	0.5	ND
	224		blood	Nearest ST: 1136,1600,1770,1795,2608,2639,2727,3388,1016,2696,3092	32	0.015	0.015	0.25	0.125	0.5	ND
	225		blood	20	32	0.015	0.015	1	0.125	0.5	ND
	226		blood	2938	32	0.015	0.015	0.25	0.125	0.5	ND
	227		blood	20	128	0.015	0.015	2	0.125	0.5	ND
	228		blood	309	32	0.015	0.015	0.25	0.125	0.5	ND
	229		blood	Nearest ST: 355,1000,1986,1988	8	0.015	0.015	0.25	0.125	0.5	ND	?* alleles with less than 100% identity and 100% coverages found ?* phoE: Imperfect hit, ST can not be trusted! ? tonB: Uncertain hit, ST can not be trusted.
	230		blood	Unknown	32	0.015	0.015	0.25	0.125	0.5	ND	No MLST loci was found in the input data, make sure that the correct MLST scheme was chosen.	Not enough WGS data < 100 -500 KB
	231		blood	Unknown	16	0.015	0.015	0.25	0.125	0.5	ND	No MLST loci was found in the input data, make sure that the correct MLST scheme was chosen.	Not enough WGS data < 100 -500 KB
	232		blood	Nearest ST: 55,107,600,684,774,907,988,1835,2124,2596,2748,2758,2761,2762,2777,3166,3371,3675,3787,3835,3836	32	0.015	0.015	0.25	0.125	0.5	ND	? alleles with less than 100% coverage found ? pgi: Uncertain hit, ST can not be trusted. ? gapA: Uncertain hit, ST can not be trusted.
	233		blood	Unknown	64	0.015	0.015	0.25	0.125	0.5	ND	No MLST loci was found in the input data, make sure that the correct MLST scheme was chosen.	Not enough WGS data < 100 -500 KB
	234		blood	Unknown	32	0.015	0.015	0.25	0.125	0.5	ND	No MLST loci was found in the input data, make sure that the correct MLST scheme was chosen.	Not enough WGS data < 100 -500 KB
	235		blood	Unknown	16	0.015	0.015	0.25	0.125	0.5	ND	No MLST loci was found in the input data, make sure that the correct MLST scheme was chosen.	Not enough WGS data < 100 -500 KB
	236		blood	Unknown	128	0.015	0.015	0.25	0.125	0.5	ND	No MLST loci was found in the input data, make sure that the correct MLST scheme was chosen.	Not enough WGS data < 100 -500 KB
	240		blood	15	128	0.015	0.015	16	2	0.5	ND
	241		urine	515	32	0.015	0.015	0.25	0.125	0.5	ND
	242		urine	1189	32	0.015	0.015	0.25	0.125	0.5	ND
	243		urine	397	32	0.015	0.015	0.25	0.125	0.5	ND
	244		urine	420	32	0.06	0.06	0.25	0.125	0.5	ND

## Sheet: STB
Supplementary Table B. Resistome of E. coli isolates. SHV classification was taken from Liakopoulos et al, 2016 (DOI: 10.3389/fmicb.2016.01374); OXA classification was taken from Evans and Amies, 2014 (DOI: 10.1128/CMR.00117-13). *more than five variants with equal identity and coverage were detected.
ID	Number of contigs	Total assembly size, bp	penicillinase		extended spectrum cephalosporinase		carbapenemase
			CARD	ResFinder	CARD	ResFinder	CARD	ResFinder
E01	131	4752758	ampC, ampH, CMY-2	CMY-2	-	-	-
E02	162	5179635	ampC, ampH, TEM-1	TEM-1B	CTX-M-15, OXA-1, OXA-398	CTX-M-15, OXA-1	NDM-5	NDM-5
E03	716	5560551	ampC, ampH, TEM-1	TEM-1B	CTX-M-15, OXA-1	CTX-M-15, OXA-1	NDM-5	NDM-5/10/18
E04	218	4934768	ampC, ampH, TEM-1	TEM-1B	CTX-M-15	CTX-M-15	NDM-5	NDM-5
E05	520	5774541	ampC, ampH, TEM-1, CMY-102	TEM-1B, CMY-2b	CTX-M-15	CTX-M-15	NDM-5, CARB-21	NDM-5/10/18
E06	162	4991056	ampC, ampH	-	CTX-M-15, OXA-1	CTX-M-15, OXA-1	-	-
E07	1172	5559054	ampC, ampH, TEM-1, CMY-42	TEM-1B, CMY-141	CTX-M-15, OXA-1	CTX-M-15, OXA-1	OXA-181	OXA-181
E08	133	4971281	ampC, ampH	-	CTX-M-15, OXA-1	CTX-M-15, OXA-1	-	-
E09	233	5314833	ampC, ampH, CMY-42	CMY-42	OXA-1	OXA-1	-	-
E10	193	5422328	ampC, ampH	-	-	CTX-M-15, OXA-1	-	-
E11	88	4840909	ampC, ampH	-	CTX-M-15, TEM-101	CTX-M-15, TEM-234	-	-
E12	161	4942212	ampC, ampH, TEM-1, CMY-42	TEM-1B, CMY-42	-	BIL-1, LAT-1	OXA-181	OXA-181
E13	191	5426596	ampC, ampH	-	-	CTX-M-15, OXA-1	-	-
E14	148	5173964	ampC, ampH, TEM-1, CMY-42	TEM-1B, CMY-42	CTX-M-15, OXA-1	CTX-M-15, OXA-1	NDM-5	NDM-5
E15	175	5402520	ampC, ampH, CMY-42	CMY-42	CTX-M-15, OXA-1	CTX-M-15, OXA-1	-	-
E16	182	5338300	ampC, ampH, TEM-1, CMY-42	TEM-1B, CMY-42	-	-	NDM-5	NDM-5
E17	131	5176849	ampH, CMY-132	-	CTX-M-15, OXA-1	CTX-M-15, OXA-1	-	-
E18	160	5232231	ampC, ampH, CMY-42	CMY-42	CTX-M-15, OXA-1	CTX-M-15, OXA-1, BIL-1, LAT-1	-	-
E19	153	5167620	ampC, ampH, CMY-42	CMY-42		BIL-1, LAT-1	OXA-181	OXA-181
E20	134	5270270	ampC, ampH, CMY-132	-	CTX-M-15, OXA-1	CTX-M-15, OXA-1	-	-
E21	214	5255477	ampC, ampH, TEM-1	TEM-1B	CTX-M-15	CTX-M-15	-	-
E22	237	5184398	ampC, ampH, TEM-1, CMY-42	TEM-1B, CMY-42	-	-	NDM-5	NDM-5
E23	186	5063292	ampC, ampH, CMY-42	CMY-141	TEM-92	BIL-1, LAT-1, TEM-233/234	-	NDM-5
E24	47	4754104	ampH, ramA	-	ACT-29	-	-	-
E25	125	5217081	ampH, CMY-132	-	CTX-M-15/4, OXA-1	CTX-M-15, OXA-1	-	-
E26	96	5155074	ampC, ampH	-	CTX-M-15	CTX-M-15	-	-
E27	135	4909126	ampC, ampH	-	CTX-M-15	CTX-M-15	-	-
E28	119	4629770	ampC, ampH	-	CTX-M-15, TEM-136, SHV-123	CTX-M-15, TEM-233, SHV-203	-
E29	152	5299668	ampC, ampH	-	CTX-M-15, FRI-3, SHV-66	CTX-M-15, SHV-12	-	-
E31	219	11622912	ampC, ampH, CMY-132	-	CTX-M-15/4, OXA-1, OXA-50, PDC-5	CTX-M-15, OXA-1/494, PAO	-	-
E32	195	5399336	ampH, CMY-132	-	CTX-M-15/4, OXA-320, DHA-1	CTX-M-15, OXA-320, DHA-1, MOR	-	-
E33	132	5233364	ampC, ampH, CMY-132	-	CTX-M-15, OXA-1	CTX-M-15, OXA-1	-	-
K-37	164	4984427	TEM-1, CMY-42	TEM-1B, CMY-42	CTX-M-15, OXA-1	CTX-M-15, OXA-1	-	-
100	464	5084461	ampC	-	-	-	-	-
101	379	5013395	ampC	-	-	-	-	-
102	73	5099102	ampC, TEM-1	TEM-1B	TEM*	-	-	-
103	128	5169788	ampC, TEM-1	TEM-1B	TEM*	-	-	-
104	104	5087942	ampC	-	-	-	-	-
105	1462	1085249	ampC	-	-	-	-	-
106	345	5393241	ampC, TEM-1	TEM-1B	TEM*	-	-	-
107	567	5335230	ampC, TEM-1	TEM-1B	TEM*	-	-	-
108	108	5183897	ampC, SHV-48	SHV-1/48	SHV-102	SHV-102	-	-
109	67	5097917	ampC	-	-	-	-	-
110	108	5210987	ampC, SHV-48	SHV-48	SHV-102	SHV-2/102	-	-
111	68	5057160	ampC	-	-	-	-	-
112	276	5222343	ampC, TEM-1	TEM-1B	-	-	-	-
113	137	5074631	ampC	-	-	-	-	-
114	263	4846881	ampC	-	-	-	-	-
115	3044	3580316		-	-	-	-	-
116	176	5318434	ampC	-	-	-	-	-
117	135	5281565	ampC	-	OXA-1	OXA-534	-	-
118	85	5103071	ampC	-	-	-	-	-
119	392	270299		-	-	-	-	-
120	236	5254898	ampC, TEM-1	TEM-1B	TEM*	-	-	-
121	133	5195296	ampC, TEM-1	TEM-1B	TEM*	-	-	-
122	181	5201102	ampC	-	-	-	-	-
123	185	5218846	ampC, TEM-1	TEM-1B	TEM*	-	-	-
124	303	5310621	ampC	-		-	-	-
125	273	5258496	ampC, TEM-1	TEM-1B	TEM*	-	-	-
126	116	5144283	ampC, TEM-1	TEM-1B	TEM*	-	-	-
127	326	5261121	ampC, TEM-1	TEM-1B	TEM*	-	-	-
128	507	5484919	ampC, TEM-1	TEM-1B	TEM*	-	-	-
129	1288	4877239	ampC, TEM-1	TEM-1B	TEM*	-	-	-
130	192	5205795	ampC, TEM-1	TEM-1B	TEM*	-	-	-
131	136	5131964	ampC	-	-	-	-	-
132	341	5052113	ampC	-	-	-	-	-
133	203	5006111	ampC	-	-	-	-	-
134	289	5371668	ampC, TEM-1	TEM-1B	TEM*	-	-	-
135	136	4933992	ampC	-	-	-	-	-
136	203	5193380	ampC, TEM-1	TEM-1B	TEM*	-	-	-
137	208	5130629	ampC	-	-	-	-	-
138	312	5230708	ampC	-	-	-	-	-
139	114	5000728	ampC	-	-	-	-	-
140	296	5332802	ampC	-	OXA-368	-	-	-
141	1271	6033479	ampC	-	SHV-160/134/66	SHV-12	VIM-1	VIM-1
142	219	5175002	ampC	-	-	-	-	-
143	136	5070727	ampC, TEM-1	TEM-1B	TEM*	-	-	-
144	1995	5633096	ampC, TEM-1	TEM-1A/B	TEM*, OXA-9	TEM-219, OXA-9	-	-
145	267	5236256	ampC	-	-	-	-	-
146	246	4954220	ampC	-	CTX-M-27	CTX-M-27	-	-
147	665	5259566	ampC, TEM-1	TEM-1A	TEM*	-	-	-
148	151	5113376	ampC	-	-	-	-	-
149	2218	4501630	ampC	-	-	-	-	-
150	1464	1114421	ampC	-	-	-	-	-
151	291	4711585	ampC	-	-	-	-	-
152	116	5035825	ampC	-	-	-	-	-
153	477	5396891	ampC	-	-	-	-	-
154	642	5375153	ampC	-	-	-	-	-
155	1255	6018377	TEM-1	TEM-1C	TEM*	-	-	-
156	1051	5931602	TEM-2	TEM-1D	TEM-12/19/84	-	-	-
157	2347	8438192	TEM-1	TEM-1B	TEM*, CTX-M-17/14	CTX-M-17/14	-	-

## Sheet: STC
Supplementary Table C. Resistome of K. pneumoniae isolates. SHV classification was taken from Liakopoulos et al, 2016 (DOI: 10.3389/fmicb.2016.01374); OXA classification was taken from Evans and Amies, 2014 (DOI: 10.1128/CMR.00117-13). *more than five variants with equal identity and coverage were detected.
ID	Number of contigs	Total assembly size, bp	penicillinase		extended spectrum cephalosporinase		carbapenemase
			CARD	ResFinder	CARD	ResFinder	CARD	ResFinder
K-4	103	5764721	TEM-1, SHV-11	TEM-1B, SHV-11	CTX-M-15, OXA-1	CTX-M-15, OXA-1	NDM-5	NDM-5
K-7	150	5679254	TEM-1, SHV-11	TEM-1B, SHV-11	CTX-M-15	CTX-M-15	OXA-181	OXA-181
K-10	172	5610374	TEM-1, SHV-75	TEM-1B, SHV-75	CTX-M-15, OXA-1	CTX-M-15, OXA-1	OXA-232	OXA-232
K-13	98	5502147	TEM-1, SHV-1	TEM-1B, SHV-1	CTX-M-163	CTX-M-15	OXA-232	OXA-232
K-14	104	5505332	TEM-1, SHV-1	TEM-1B, SHV-1	CTX-M-163	CTX-M-15	OXA-232	OXA-232
K-16	67	5598625	SHV-11	SHV-62	-	-	-	-
K-17	82	5524102	TEM-1, SHV-1	TEM-1A, SHV-1	CTX-M-15, OXA-9	CTX-M-15, OXA-9	NDM-1, OXA-232	NDM-1, OXA-232
K-19	94	5448828	TEM-1, SHV-1	TEM-1B, SHV-1	CTX-M-15	CTX-M-15	OXA-232	OXA-232
K-20	135	5673864	TEM-1, SHV-11	TEM-1A, SHV-11	CTX-M-15, OXA-9	CTX-M-15, OXA-9	OXA-181	OXA-181
K-21	130	5801433	TEM-1	TEM-1B	CTX-M-15, OXA-1, SHV-28	CTX-M-15, OXA-1, SHV-28	OXA-232	OXA-232
K-23	102	5487432	TEM-1, SHV-1	TEM-1B, SHV-1	CTX-M-15	CTX-M-15	OXA-232	OXA-232
K-24	96	5543128	TEM-1, SHV-1	TEM-1B, SHV-1	CTX-M-163	CTX-M-15	OXA-232	OXA-232
K-25	102	5657839	CMY-6, SHV-11	CMY-6	-	-	OXA-232, NDM-4	OXA-232, NDM-4
K-26	114	5529456	TEM-1	TEM-1B	CTX-M-15	CTX-M-15	OXA-232	OXA-232
K-27	96	5542383	SHV-11	SHV-11	CTX-M-15, OXA-1	CTX-M-15, OXA-1	OXA-232	OXA-232
K-29	105	5688774	TEM-1, SHV-11	TEM-1B, SHV-11	CTX-M-15, OXA-1	CTX-M-15, OXA-1	OXA-232	OXA-232
K-30	106	5630188	TEM-1	TEM-1B	CTX-M-15	CTX-M-15, SHV-12	OXA-232	OXA-232
K-31	69	5635483	TEM-1, SHV-11	TEM-1B, SHV-11	CTX-M-163, OXA-1	CTX-M-15, OXA-1
K-32	148	5927229	SHV-11	SHV-11	CTX-M-15, OXA-1	CTX-M-15, OXA-1	NDM-1, OXA-232	NDM-1, OXA-232
K-33	108	5657696	TEM-1	TEM-1B	CTX-M-15, OXA-1, SHV-31	CTX-M-15, OXA-1, SHV-31	NDM-5, OXA-232	NDM-5, OXA-232
K-35	124	5364716	SHV-1	SHV-1	DHA-1	DHA-1	OXA-232	OXA-232
K-36	251	9684356	ADC-76, SHV-11	ADC-25, SHV-11	CTX-M-15, OXA-68, PER-7	CTX-M-15, OXA-68, PER-7	OXA-181	OXA-23/181
K-38	101	5601719	TEM-1, SHV-1	TEM-1B, SHV-1	CTX-M-15, OXA-1	CTX-M-15, OXA-1	-	-
K-39	104	5627419	TEM-1, SHV-11	TEM-1B, SHV-11	CTX-M-15	CTX-M-15	OXA-181	OXA-181
K-42	141	5693670	TEM-1	TEM-1B	CTX-M-15, OXA-1, SHV-31	CTX-M-15, OXA-1, SHV-31	NDM-5, OXA-232	NDM-5, OXA-232
K-43	466	5810322	TEM-1	TEM-1B	CTX-M-15, OXA-1/9, SHV-27	CTX-M-15, OXA-1/9, SHV-27	NDM-1	NDM-1
K-44	2460	9971968	SHV-1	CMH-3, SHV-1	-	-	-	-
K-45	75	5494306	TEM-1, SHV-11	TEM-1B, SHV-11	CTX-M-15	CTX-M-15	-	-
K-46	115	5776398	TEM-1, SHV-11	TEM-1B, SHV-11	CTX-M-15, OXA-1	CTX-M-15, OXA-1	NDM-5, OXA-232	NDM-5, OXA-232
K-47	91	5409552	TEM-1, SHV-1	TEM-1B, SHV-1	CTX-M-15	CTX-M-15	-	-
K-49	102	5821628	-	-	CTX-M-15, OXA-1/10, SHV-28	CTX-M-15, OXA-1/10, SHV-28	NDM-1	NDM-1
K-50	185	5745694	-	-	CTX-M-15, OXA-1, SHV-31	CTX-M-15, OXA-1, SHV-31	NDM-5, OXA-232	NDM-5, OXA-232
K-51	907	6327743	TEM-1, SHV-11	TEM-1B, SHV-11	CTX-M-15, OXA-1	CTX-M-15, OXA-1	OXA-232	OXA-232
K-52	116	5489066	TEM-1, SHV-11	TEM-1B, SHV-11	CTX-M-15	CTX-M-15	-	-
200	146	91321	-	-	SHV-172	SHV-172	-	-
201	62	5368932	SHV-11	SHV-11	-	-	-	-
202	1981	5108273	-	-	SHV-42	SHV-42	-	-
203	1499	5275256	-	-	SHV-187	SHV-187	-	-
204	62	43418	-	-	SHV*	SHV-40	-	-
205	512	5312547	SHV-26	SHV-26	-	-	-	-
206	2067	5237893	-	-	SHV-187	SHV-187	-	-
207	53	5285396	SHV-11	SHV-11	SHV-13/70	SHV-13/70	-	-
208	2585	5106133	-	-	LEN-21, SHV-31	LEN-21	-	-
209	92	5387549	-	-	SHV-61	SHV-61	-	-
210	3051	4587953	-	-	-	-	-	-
211	119	5429645	TEM-1	TEM-1B	TEM*	-	-	-
212	1030	5134681	TEM-1	TEM-1B	TEM*	SHV-12	-	-
213	85	5454919	TEM-1	TEM-1B	CTX-M-15, TEM*, SHV-28/106, OXA-1	CTX-M-15, SHV-106, OXA-1	-	-
214	77	5874527	-	-	OXY-2-6	OXY-2-6	-	-
215	1072	750965	-	-	-	-	-	-
216	79	5432334	SHV-1	TEM-1B	CTX-M-15	CTX-M-15, SHV*	-	-
217	164	5365471	SHV-1	-	-	SHV*	-	-
218	80	5297213	SHV-33	SHV-33	-	-	-	-
219	29	5267355	SHV-83	-	SHV-187	-	-	-
220	58	5415320	TEM-1	TEM-1B	CTX-M-15, TEM*, SHV*	CTX-M-15, SHV*	-	-
221	3297	4114563	-	TEM-1B	TEM*, SHV-187	TEM*, SHV-185	-	-
222	58	38877	-	-	-	-	-	-
223	1136	788201	-	-	-	-	-	-
224	149	5203398	-	-	-	-	-	-
225	1061	6293833	-	-	SHV-187	SHV-187	-	-
226	120	5415027	-	-	TEM*, SHV-40	TEM*, SHV*	-	-
227	177	5483545	-	-	SHV-187	SHV-187	-	-
228	87	5470071	-	-	TEM*	SHV*	-	-
229	1196	5430809	-	-	LEN-22/24	LEN-13	-	-
230	152	92644	-	-	-	-	-	-
231	267	174646	-	-	-	-	-	-
232	1703	1327577	-	-	-	-	-	-
233	34	24634	-	-	-	-	-	-
234	49	34105	-	-	-	-	-	-
235	495	404571	-	-	-	-	-	-
236	66	42961	-	-	-	-	-	-
240	123	5807449	TEM-1	-	TEM*, SHV-28/106	SHV-28/106	-	-
241	1113	6087439	-	SHV-11/74/173	SHV-122	-	-	-
242	251	5347857	SHV-164	SHV-11	-	-	-	-
243	2780	7372471	SHV-1/65	SHV-65	-	-	-	-
244	157	5521725	SHV-75	SHV-75	-	-	-	-

## Sheet: STD
Supplementary Table D. Whole genome pairwise comparison of E. coli isolates
Sample 1	Sample 2	Euclidean Distance	Sequence identity (%)	Alignment Percent
Norway_scaffolds_110_S8	Norway_scaffolds_108_S2	0.0002739	98.4341	87.7913
Norway_scaffolds_108_S2	Norway_scaffolds_110_S8	0.0002739	98.4341	87.7913
India_scaffolds_E6	India_scaffolds_E8	0.0001219	97.3075	86.902
India_scaffolds_E8	India_scaffolds_E6	0.0001219	97.3075	86.902
Norway_scaffolds_136_S24	Norway_scaffolds_127_S20	0.0001997	97.2537	86.7539
Norway_scaffolds_127_S20	Norway_scaffolds_136_S24	0.0001997	97.2537	86.7539
Norway_scaffolds_111_S11	Norway_scaffolds_133_S15	0.0001165	97.1181	86.7188
Norway_scaffolds_133_S15	Norway_scaffolds_111_S11	0.0001165	97.1181	86.7188
India_scaffolds_E20	Norway_scaffolds_117	3.343e-05	96.849	86.6506
Norway_scaffolds_117	India_scaffolds_E20	3.343e-05	96.849	86.6506
India_scaffolds_E33	Norway_scaffolds_117	0.0001095	96.6181	86.3684
Norway_scaffolds_117	India_scaffolds_E33	0.0001095	96.6181	86.3684
Norway_scaffolds_109_S5	Norway_scaffolds_133_S15	0.0001162	96.4578	86.3604
Norway_scaffolds_133_S15	Norway_scaffolds_109_S5	0.0001162	96.4578	86.3604
Norway_scaffolds_123_S24	Norway_scaffolds_120_S15	0.000558	96.3286	86.2322
Norway_scaffolds_120_S15	Norway_scaffolds_123_S24	0.000558	96.3286	86.2322
Norway_scaffolds_109_S5	Norway_scaffolds_111_S11	3.649e-05	96.3032	86.1684
Norway_scaffolds_111_S11	Norway_scaffolds_109_S5	3.649e-05	96.3032	86.1684
India_scaffolds_E17	Norway_scaffolds_100_S1	7.627e-05	96.2364	85.7748
Norway_scaffolds_100_S1	India_scaffolds_E17	7.627e-05	96.2364	85.7748
India_scaffolds_E29	India_scaffolds_E15	0.0003666	95.7043	85.6172
India_scaffolds_E15	India_scaffolds_E29	0.0003666	95.7043	85.6172
India_scaffolds_E33	India_scaffolds_E20	0.0001097	95.4497	85.4593
India_scaffolds_E20	India_scaffolds_E33	0.0001097	95.4497	85.4593
Norway_scaffolds_113_S17	Norway_scaffolds_137_S1	7.087e-05	94.7441	85.3895
Norway_scaffolds_137_S1	Norway_scaffolds_113_S17	7.087e-05	94.7441	85.3895
India_scaffolds_E10	India_scaffolds_E15	0.0004537	94.6492	85.3043
India_scaffolds_E15	India_scaffolds_E10	0.0004537	94.6492	85.3043
Norway_scaffolds_136_S24	Norway_scaffolds_120_S15	0.0007968	94.4198	84.9287
Norway_scaffolds_120_S15	Norway_scaffolds_136_S24	0.0007968	94.4198	84.9287
Norway_scaffolds_136_S24	Norway_scaffolds_123_S24	0.000736	94.1977	84.9259
Norway_scaffolds_123_S24	Norway_scaffolds_136_S24	0.000736	94.1977	84.9259
India_scaffolds_E26	Norway_scaffolds_101_S4	0.000535	93.9898	84.9014
Norway_scaffolds_101_S4	India_scaffolds_E26	0.000535	93.9898	84.9014
Norway_scaffolds_100_S1	Norway_scaffolds_142_S19	0.0004606	93.9703	84.7628
Norway_scaffolds_142_S19	Norway_scaffolds_100_S1	0.0004606	93.9703	84.7628
Norway_scaffolds_112_S14	Norway_scaffolds_148_S14	0.001767	93.8006	84.7228
Norway_scaffolds_148_S14	Norway_scaffolds_112_S14	0.001767	93.8006	84.7228
Norway_scaffolds_122_S21	Norway_scaffolds_148_S14	0.0004969	93.6596	84.6953
Norway_scaffolds_148_S14	Norway_scaffolds_122_S21	0.0004969	93.6596	84.6953
Norway_scaffolds_127_S20	Norway_scaffolds_120_S15	0.000562	93.3498	84.5691
Norway_scaffolds_120_S15	Norway_scaffolds_127_S20	0.000562	93.3498	84.5691
Norway_scaffolds_127_S20	Norway_scaffolds_123_S24	0.0005489	93.2879	84.5509
Norway_scaffolds_123_S24	Norway_scaffolds_127_S20	0.0005489	93.2879	84.5509
Norway_scaffolds_100_S1	Norway_scaffolds_146_S8	0.0003771	93.1018	84.1894
Norway_scaffolds_146_S8	Norway_scaffolds_100_S1	0.0003771	93.1018	84.1894
Norway_scaffolds_102_S7	Norway_scaffolds_100_S1	0.001886	93.0882	84.1232
Norway_scaffolds_100_S1	Norway_scaffolds_102_S7	0.001886	93.0882	84.1232
India_scaffolds_E29	India_scaffolds_E10	0.0004216	93.0829	84.057
India_scaffolds_E10	India_scaffolds_E29	0.0004216	93.0829	84.057
India_scaffolds_E33	Norway_scaffolds_100_S1	0.0006947	93.0381	83.8659
Norway_scaffolds_100_S1	India_scaffolds_E33	0.0006947	93.0381	83.8659
Norway_scaffolds_142_S19	Norway_scaffolds_146_S8	9.975e-05	92.9907	83.8158
Norway_scaffolds_146_S8	Norway_scaffolds_142_S19	9.975e-05	92.9907	83.8158
Norway_scaffolds_102_S7	Norway_scaffolds_146_S8	0.001482	92.3808	83.8093
Norway_scaffolds_146_S8	Norway_scaffolds_102_S7	0.001482	92.3808	83.8093
Norway_scaffolds_111_S11	Norway_scaffolds_125_S14	0.0006194	92.0237	83.7691
Norway_scaffolds_125_S14	Norway_scaffolds_111_S11	0.0006194	92.0237	83.7691
India_scaffolds_E20	Norway_scaffolds_100_S1	0.0006204	92.0194	83.7392
Norway_scaffolds_100_S1	India_scaffolds_E20	0.0006204	92.0194	83.7392
Norway_scaffolds_100_S1	Norway_scaffolds_117	0.0006111	91.9962	83.6757
Norway_scaffolds_117	Norway_scaffolds_100_S1	0.0006111	91.9962	83.6757
India_scaffolds_E17	Norway_scaffolds_142_S19	0.0004378	91.7688	83.6179
Norway_scaffolds_142_S19	India_scaffolds_E17	0.0004378	91.7688	83.6179
Norway_scaffolds_102_S7	Norway_scaffolds_142_S19	0.001601	91.6953	83.5942
Norway_scaffolds_142_S19	Norway_scaffolds_102_S7	0.001601	91.6953	83.5942
Norway_scaffolds_130_S6	Norway_scaffolds_107_S22	0.0007741	91.6693	83.5199
Norway_scaffolds_107_S22	Norway_scaffolds_130_S6	0.0007741	91.6693	83.5199
Norway_scaffolds_133_S15	Norway_scaffolds_125_S14	0.0004251	91.5703	83.4495
Norway_scaffolds_125_S14	Norway_scaffolds_133_S15	0.0004251	91.5703	83.4495
Norway_scaffolds_138_S4	Norway_scaffolds_101_S4	0.0003293	91.5203	83.3888
Norway_scaffolds_101_S4	Norway_scaffolds_138_S4	0.0003293	91.5203	83.3888
Norway_scaffolds_140_S13	Norway_scaffolds_137_S1	0.0005463	91.4032	83.3271
Norway_scaffolds_137_S1	Norway_scaffolds_140_S13	0.0005463	91.4032	83.3271
Norway_scaffolds_109_S5	Norway_scaffolds_125_S14	0.0006536	91.3806	83.3262
Norway_scaffolds_125_S14	Norway_scaffolds_109_S5	0.0006536	91.3806	83.3262
India_scaffolds_E33	Norway_scaffolds_142_S19	0.0005544	91.3695	83.3182
Norway_scaffolds_142_S19	India_scaffolds_E33	0.0005544	91.3695	83.3182
India_scaffolds_E17	India_scaffolds_E33	0.000538	91.3075	83.3182
India_scaffolds_E33	India_scaffolds_E17	0.000538	91.3075	83.3182
Norway_scaffolds_143_S22	India_scaffolds_E21	0.0004442	91.2822	83.2724
India_scaffolds_E21	Norway_scaffolds_143_S22	0.0004442	91.2822	83.2724
Norway_scaffolds_109_S5	Norway_scaffolds_148_S14	0.001298	91.2583	83.2699
Norway_scaffolds_148_S14	Norway_scaffolds_109_S5	0.001298	91.2583	83.2699
Norway_scaffolds_102_S7	India_scaffolds_E33	0.00224	91.2541	83.2483
India_scaffolds_E33	Norway_scaffolds_102_S7	0.00224	91.2541	83.2483
Norway_scaffolds_100_S1	India_scaffolds_E25	0.0003369	91.144	83.2197
India_scaffolds_E25	Norway_scaffolds_100_S1	0.0003369	91.144	83.2197
India_scaffolds_E17	Norway_scaffolds_146_S8	0.0003551	90.8828	83.1758
Norway_scaffolds_146_S8	India_scaffolds_E17	0.0003551	90.8828	83.1758
Norway_scaffolds_117	Norway_scaffolds_142_S19	0.0006981	90.7868	83.0968
Norway_scaffolds_142_S19	Norway_scaffolds_117	0.0006981	90.7868	83.0968
Norway_scaffolds_109_S5	Norway_scaffolds_112_S14	0.002514	90.7678	83.0925
Norway_scaffolds_112_S14	Norway_scaffolds_109_S5	0.002514	90.7678	83.0925
Norway_scaffolds_102_S7	India_scaffolds_E17	0.001857	90.62	83.0747
India_scaffolds_E17	Norway_scaffolds_102_S7	0.001857	90.62	83.0747
India_scaffolds_E17	India_scaffolds_E20	0.0004721	90.4242	82.9283
India_scaffolds_E20	India_scaffolds_E17	0.0004721	90.4242	82.9283
India_scaffolds_E33	Norway_scaffolds_146_S8	0.0004339	90.423	82.9247
Norway_scaffolds_146_S8	India_scaffolds_E33	0.0004339	90.423	82.9247
Norway_scaffolds_113_S17	Norway_scaffolds_140_S13	0.000522	90.4222	82.8941
Norway_scaffolds_140_S13	Norway_scaffolds_113_S17	0.000522	90.4222	82.8941
India_scaffolds_E20	Norway_scaffolds_142_S19	0.0005566	90.4078	82.8476
Norway_scaffolds_142_S19	India_scaffolds_E20	0.0005566	90.4078	82.8476
Norway_scaffolds_102_S7	India_scaffolds_E25	0.001994	90.3051	82.8064
India_scaffolds_E25	Norway_scaffolds_102_S7	0.001994	90.3051	82.8064
India_scaffolds_E26	Norway_scaffolds_138_S4	0.0007437	90.2592	82.7909
Norway_scaffolds_138_S4	India_scaffolds_E26	0.0007437	90.2592	82.7909
Norway_scaffolds_122_S21	Norway_scaffolds_112_S14	0.001785	90.2423	82.7265
Norway_scaffolds_112_S14	Norway_scaffolds_122_S21	0.001785	90.2423	82.7265
India_scaffolds_E25	Norway_scaffolds_146_S8	0.0003057	90.1408	82.7184
Norway_scaffolds_146_S8	India_scaffolds_E25	0.0003057	90.1408	82.7184
Norway_scaffolds_102_S7	Norway_scaffolds_117	0.002162	90.1159	82.6807
Norway_scaffolds_117	Norway_scaffolds_102_S7	0.002162	90.1159	82.6807
India_scaffolds_E17	India_scaffolds_E25	0.0002272	90.0924	82.6576
India_scaffolds_E25	India_scaffolds_E17	0.0002272	90.0924	82.6576
India_scaffolds_E17	Norway_scaffolds_117	0.000451	90.0841	82.6198
Norway_scaffolds_117	India_scaffolds_E17	0.000451	90.0841	82.6198
India_scaffolds_E17	India_scaffolds_E32	0.0004923	90.0525	82.5714
India_scaffolds_E32	India_scaffolds_E17	0.0004923	90.0525	82.5714
Norway_scaffolds_102_S7	India_scaffolds_E20	0.002227	89.9077	82.4817
India_scaffolds_E20	Norway_scaffolds_102_S7	0.002227	89.9077	82.4817
India_scaffolds_E20	Norway_scaffolds_146_S8	0.0004467	89.887	82.4531
Norway_scaffolds_146_S8	India_scaffolds_E20	0.0004467	89.887	82.4531
Norway_scaffolds_118_S9	Norway_scaffolds_108_S2	0.00253	89.8665	82.4426
Norway_scaffolds_108_S2	Norway_scaffolds_118_S9	0.00253	89.8665	82.4426
India_scaffolds_E19	India_scaffolds_E12	0.001116	89.7747	82.3403
India_scaffolds_E12	India_scaffolds_E19	0.001116	89.7747	82.3403
India_scaffolds_E25	Norway_scaffolds_142_S19	0.000384	89.6735	82.2951
Norway_scaffolds_142_S19	India_scaffolds_E25	0.000384	89.6735	82.2951
Norway_scaffolds_118_S9	Norway_scaffolds_110_S8	0.002488	89.6488	82.2544
Norway_scaffolds_110_S8	Norway_scaffolds_118_S9	0.002488	89.6488	82.2544
Norway_scaffolds_144_S2	Norway_scaffolds_143_S22	0.0008273	89.5683	82.0967
Norway_scaffolds_143_S22	Norway_scaffolds_144_S2	0.0008273	89.5683	82.0967
India_scaffolds_E25	India_scaffolds_E32	0.0005656	89.4308	82.0958
India_scaffolds_E32	India_scaffolds_E25	0.0005656	89.4308	82.0958
Norway_scaffolds_117	Norway_scaffolds_146_S8	0.0004355	89.3346	82.0618
Norway_scaffolds_146_S8	Norway_scaffolds_117	0.0004355	89.3346	82.0618
India_scaffolds_E33	India_scaffolds_E25	0.0008146	89.3125	82.0335
India_scaffolds_E25	India_scaffolds_E33	0.0008146	89.3125	82.0335
Norway_scaffolds_100_S1	India_scaffolds_E32	0.0005538	89.0982	81.9683
India_scaffolds_E32	Norway_scaffolds_100_S1	0.0005538	89.0982	81.9683
Norway_scaffolds_102_S7	Norway_scaffolds_103_S10	0.004052	89.0907	81.8732
Norway_scaffolds_103_S10	Norway_scaffolds_102_S7	0.004052	89.0907	81.8732
India_scaffolds_E16	India_scaffolds_E15	0.003143	89.0545	81.8506
India_scaffolds_E15	India_scaffolds_E16	0.003143	89.0545	81.8506
Norway_scaffolds_148_S14	Norway_scaffolds_133_S15	0.001369	88.6484	81.7971
Norway_scaffolds_133_S15	Norway_scaffolds_148_S14	0.001369	88.6484	81.7971
India_scaffolds_E20	India_scaffolds_E25	0.0006664	88.645	81.6415
India_scaffolds_E25	India_scaffolds_E20	0.0006664	88.645	81.6415
India_scaffolds_E1	India_scaffolds_E22	0.000774	88.6245	81.4807
India_scaffolds_E22	India_scaffolds_E1	0.000774	88.6245	81.4807
India_scaffolds_E33	India_scaffolds_E32	0.0007679	88.5895	81.4791
India_scaffolds_E32	India_scaffolds_E33	0.0007679	88.5895	81.4791
Norway_scaffolds_112_S14	Norway_scaffolds_133_S15	0.002514	88.5683	81.4553
Norway_scaffolds_133_S15	Norway_scaffolds_112_S14	0.002514	88.5683	81.4553
Norway_scaffolds_109_S5	Norway_scaffolds_122_S21	0.001814	88.5048	81.3965
Norway_scaffolds_122_S21	Norway_scaffolds_109_S5	0.001814	88.5048	81.3965
Norway_scaffolds_102_S7	India_scaffolds_E32	0.001959	88.4621	81.3746
India_scaffolds_E32	Norway_scaffolds_102_S7	0.001959	88.4621	81.3746
India_scaffolds_E25	Norway_scaffolds_117	0.0006928	88.4	81.2142
Norway_scaffolds_117	India_scaffolds_E25	0.0006928	88.4	81.2142
India_scaffolds_E29	India_scaffolds_E16	0.003059	88.3575	81.1709
India_scaffolds_E16	India_scaffolds_E29	0.003059	88.3575	81.1709
Norway_scaffolds_146_S8	India_scaffolds_E32	0.0003399	88.2895	81.1409
India_scaffolds_E32	Norway_scaffolds_146_S8	0.0003399	88.2895	81.1409
Norway_scaffolds_111_S11	Norway_scaffolds_112_S14	0.002525	88.2492	81.0849
Norway_scaffolds_112_S14	Norway_scaffolds_111_S11	0.002525	88.2492	81.0849
Norway_scaffolds_147_S11	Norway_scaffolds_137_S1	0.001391	88.2155	81.0522
Norway_scaffolds_137_S1	Norway_scaffolds_147_S11	0.001391	88.2155	81.0522
Norway_scaffolds_111_S11	Norway_scaffolds_148_S14	0.001327	88.1948	81.0489
Norway_scaffolds_148_S14	Norway_scaffolds_111_S11	0.001327	88.1948	81.0489
Norway_scaffolds_134_S18	Norway_scaffolds_137_S1	0.001277	88.1531	81.0484
Norway_scaffolds_137_S1	Norway_scaffolds_134_S18	0.001277	88.1531	81.0484
Norway_scaffolds_152_S3	Norway_scaffolds_124_S11	0.0002886	88.0955	81.0456
Norway_scaffolds_124_S11	Norway_scaffolds_152_S3	0.0002886	88.0955	81.0456
Norway_scaffolds_107_S22	Norway_scaffolds_129_S3	0.001313	88.0392	81.0087
Norway_scaffolds_129_S3	Norway_scaffolds_107_S22	0.001313	88.0392	81.0087
Norway_scaffolds_142_S19	India_scaffolds_E32	0.0003837	88.0029	80.9541
India_scaffolds_E32	Norway_scaffolds_142_S19	0.0003837	88.0029	80.9541
India_scaffolds_E29	India_scaffolds_E5	0.0001984	87.7844	80.9389
India_scaffolds_E5	India_scaffolds_E29	0.0001984	87.7844	80.9389
Norway_scaffolds_134_S18	Norway_scaffolds_147_S11	0.0008485	87.7727	80.9319
Norway_scaffolds_147_S11	Norway_scaffolds_134_S18	0.0008485	87.7727	80.9319
India_scaffolds_K37_E34	India_scaffolds_E27	0.002049	87.7308	80.8717
India_scaffolds_E27	India_scaffolds_K37_E34	0.002049	87.7308	80.8717
India_scaffolds_E20	India_scaffolds_E32	0.0008004	87.5018	80.83
India_scaffolds_E32	India_scaffolds_E20	0.0008004	87.5018	80.83
Norway_scaffolds_103_S10	Norway_scaffolds_100_S1	0.004697	87.4408	80.828
Norway_scaffolds_100_S1	Norway_scaffolds_103_S10	0.004697	87.4408	80.828
Norway_scaffolds_117	India_scaffolds_E32	0.0007002	87.3129	80.798
India_scaffolds_E32	Norway_scaffolds_117	0.0007002	87.3129	80.798
Norway_scaffolds_109_S5	Norway_scaffolds_116_S3	0.002622	87.2916	80.7771
Norway_scaffolds_116_S3	Norway_scaffolds_109_S5	0.002622	87.2916	80.7771
Norway_scaffolds_118_S9	Norway_scaffolds_128_S23	0.001465	86.7457	80.6513
Norway_scaffolds_128_S23	Norway_scaffolds_118_S9	0.001465	86.7457	80.6513
Norway_scaffolds_113_S17	Norway_scaffolds_134_S18	0.0013	86.6967	80.593
Norway_scaffolds_134_S18	Norway_scaffolds_113_S17	0.0013	86.6967	80.593
Norway_scaffolds_134_S18	Norway_scaffolds_140_S13	0.001568	86.6549	80.5719
Norway_scaffolds_140_S13	Norway_scaffolds_134_S18	0.001568	86.6549	80.5719
Norway_scaffolds_148_S14	Norway_scaffolds_125_S14	0.001474	86.641	80.5667
Norway_scaffolds_125_S14	Norway_scaffolds_148_S14	0.001474	86.641	80.5667
India_scaffolds_E23	India_scaffolds_E12	0.003231	86.6057	80.5155
India_scaffolds_E12	India_scaffolds_E23	0.003231	86.6057	80.5155
Norway_scaffolds_111_S11	Norway_scaffolds_116_S3	0.00313	86.5965	80.4569
Norway_scaffolds_116_S3	Norway_scaffolds_111_S11	0.00313	86.5965	80.4569
India_scaffolds_E15	India_scaffolds_E5	0.0004412	86.5771	80.4539
India_scaffolds_E5	India_scaffolds_E15	0.0004412	86.5771	80.4539
India_scaffolds_E16	India_scaffolds_E10	0.003578	86.4045	80.4524
India_scaffolds_E10	India_scaffolds_E16	0.003578	86.4045	80.4524
Norway_scaffolds_122_S21	Norway_scaffolds_133_S15	0.001959	86.373	80.4311
Norway_scaffolds_133_S15	Norway_scaffolds_122_S21	0.001959	86.373	80.4311
Norway_scaffolds_118_S9	Norway_scaffolds_152_S3	0.008986	86.3345	80.3912
Norway_scaffolds_152_S3	Norway_scaffolds_118_S9	0.008986	86.3345	80.3912
Norway_scaffolds_122_S21	Norway_scaffolds_111_S11	0.001886	86.1599	80.387
Norway_scaffolds_111_S11	Norway_scaffolds_122_S21	0.001886	86.1599	80.387
India_scaffolds_E23	India_scaffolds_E19	0.00346	86.0626	80.3793
India_scaffolds_E19	India_scaffolds_E23	0.00346	86.0626	80.3793
India_scaffolds_E1	India_scaffolds_E28	0.008593	86.0489	80.362
India_scaffolds_E28	India_scaffolds_E1	0.008593	86.0489	80.362
Norway_scaffolds_110_S8	Norway_scaffolds_128_S23	0.003211	85.9458	80.3107
Norway_scaffolds_128_S23	Norway_scaffolds_110_S8	0.003211	85.9458	80.3107
Norway_scaffolds_116_S3	Norway_scaffolds_148_S14	0.001774	85.9359	80.2919
Norway_scaffolds_148_S14	Norway_scaffolds_116_S3	0.001774	85.9359	80.2919
Norway_scaffolds_130_S6	Norway_scaffolds_129_S3	0.001316	85.8195	80.2451
Norway_scaffolds_129_S3	Norway_scaffolds_130_S6	0.001316	85.8195	80.2451
Norway_scaffolds_113_S17	Norway_scaffolds_147_S11	0.001333	85.8028	80.2357
Norway_scaffolds_147_S11	Norway_scaffolds_113_S17	0.001333	85.8028	80.2357
Norway_scaffolds_103_S10	Norway_scaffolds_146_S8	0.004233	85.75	80.2258
Norway_scaffolds_146_S8	Norway_scaffolds_103_S10	0.004233	85.75	80.2258
Norway_scaffolds_116_S3	Norway_scaffolds_133_S15	0.002554	85.6754	80.2245
Norway_scaffolds_133_S15	Norway_scaffolds_116_S3	0.002554	85.6754	80.2245
Norway_scaffolds_116_S3	Norway_scaffolds_112_S14	0.00237	85.64	80.2087
Norway_scaffolds_112_S14	Norway_scaffolds_116_S3	0.00237	85.64	80.2087
Norway_scaffolds_103_S10	Norway_scaffolds_142_S19	0.004746	85.6371	80.2077
Norway_scaffolds_142_S19	Norway_scaffolds_103_S10	0.004746	85.6371	80.2077
Norway_scaffolds_112_S14	Norway_scaffolds_125_S14	0.002084	85.6363	80.1886
Norway_scaffolds_125_S14	Norway_scaffolds_112_S14	0.002084	85.6363	80.1886
India_scaffolds_E10	India_scaffolds_E5	0.0004889	85.6335	80.1756
India_scaffolds_E5	India_scaffolds_E10	0.0004889	85.6335	80.1756
Norway_scaffolds_102_S7	Norway_scaffolds_121_S18	0.00202	85.4247	80.1609
Norway_scaffolds_121_S18	Norway_scaffolds_102_S7	0.00202	85.4247	80.1609
Norway_scaffolds_103_S10	India_scaffolds_E33	0.004922	85.3586	80.1352
India_scaffolds_E33	Norway_scaffolds_103_S10	0.004922	85.3586	80.1352
India_scaffolds_E23	India_scaffolds_E7	0.008259	85.2978	80.0933
India_scaffolds_E7	India_scaffolds_E23	0.008259	85.2978	80.0933
Norway_scaffolds_128_S23	Norway_scaffolds_108_S2	0.003261	85.2766	80.0824
Norway_scaffolds_108_S2	Norway_scaffolds_128_S23	0.003261	85.2766	80.0824
Norway_scaffolds_147_S11	Norway_scaffolds_140_S13	0.001855	85.2731	80.0512
Norway_scaffolds_140_S13	Norway_scaffolds_147_S11	0.001855	85.2731	80.0512
Norway_scaffolds_121_S18	Norway_scaffolds_146_S8	0.002036	85.1545	80.0423
Norway_scaffolds_146_S8	Norway_scaffolds_121_S18	0.002036	85.1545	80.0423
India_scaffolds_E17	Norway_scaffolds_103_S10	0.004763	85.1482	80.0159
Norway_scaffolds_103_S10	India_scaffolds_E17	0.004763	85.1482	80.0159
Norway_scaffolds_145_S5	Norway_scaffolds_107_S22	0.002724	85.0883	80.0083
Norway_scaffolds_107_S22	Norway_scaffolds_145_S5	0.002724	85.0883	80.0083
Norway_scaffolds_152_S3	Norway_scaffolds_137_S1	0.008612	85.0774	79.9694
Norway_scaffolds_137_S1	Norway_scaffolds_152_S3	0.008612	85.0774	79.9694
Norway_scaffolds_122_S21	Norway_scaffolds_125_S14	0.002199	85.0315	79.9454
Norway_scaffolds_125_S14	Norway_scaffolds_122_S21	0.002199	85.0315	79.9454
Norway_scaffolds_149_S17	Norway_scaffolds_113_S17	0.001145	84.9052	79.8874
Norway_scaffolds_113_S17	Norway_scaffolds_149_S17	0.001145	84.9052	79.8874
Norway_scaffolds_130_S6	Norway_scaffolds_145_S5	0.002356	84.7323	79.8848
Norway_scaffolds_145_S5	Norway_scaffolds_130_S6	0.002356	84.7323	79.8848
Norway_scaffolds_103_S10	Norway_scaffolds_117	0.004897	84.7003	79.8719
Norway_scaffolds_117	Norway_scaffolds_103_S10	0.004897	84.7003	79.8719
Norway_scaffolds_149_S17	Norway_scaffolds_137_S1	0.001341	84.5385	79.8635
Norway_scaffolds_137_S1	Norway_scaffolds_149_S17	0.001341	84.5385	79.8635
Norway_scaffolds_103_S10	India_scaffolds_E20	0.004898	84.1986	79.8538
India_scaffolds_E20	Norway_scaffolds_103_S10	0.004898	84.1986	79.8538
Norway_scaffolds_103_S10	India_scaffolds_E25	0.004846	84.1648	79.8087
India_scaffolds_E25	Norway_scaffolds_103_S10	0.004846	84.1648	79.8087
Norway_scaffolds_141_S16	Norway_scaffolds_148_S14	0.001013	84.1417	79.805
Norway_scaffolds_148_S14	Norway_scaffolds_141_S16	0.001013	84.1417	79.805
Norway_scaffolds_152_S3	Norway_scaffolds_101_S4	0.008609	84.1277	79.7939
Norway_scaffolds_101_S4	Norway_scaffolds_152_S3	0.008609	84.1277	79.7939
Norway_scaffolds_152_S3	Norway_scaffolds_108_S2	0.0104442	83.9866	79.7867
Norway_scaffolds_108_S2	Norway_scaffolds_152_S3	0.0104442	83.9866	79.7867
Norway_scaffolds_152_S3	Norway_scaffolds_131_S9	0.009164	83.9368	79.751
Norway_scaffolds_131_S9	Norway_scaffolds_152_S3	0.009164	83.9368	79.751
Norway_scaffolds_110_S8	Norway_scaffolds_152_S3	0.0104422	83.8506	79.7506
Norway_scaffolds_152_S3	Norway_scaffolds_110_S8	0.0104422	83.8506	79.7506
Norway_scaffolds_141_S16	Norway_scaffolds_112_S14	0.001922	83.7629	79.73
Norway_scaffolds_112_S14	Norway_scaffolds_141_S16	0.001922	83.7629	79.73
India_scaffolds_E26	Norway_scaffolds_152_S3	0.008931	83.667	79.725
Norway_scaffolds_152_S3	India_scaffolds_E26	0.008931	83.667	79.725
Norway_scaffolds_133_S15	Norway_scaffolds_152_S3	0.009131	83.6536	79.7145
Norway_scaffolds_152_S3	Norway_scaffolds_133_S15	0.009131	83.6536	79.7145
Norway_scaffolds_116_S3	Norway_scaffolds_125_S14	0.00192	83.6112	79.7003
Norway_scaffolds_125_S14	Norway_scaffolds_116_S3	0.00192	83.6112	79.7003
Norway_scaffolds_121_S18	Norway_scaffolds_100_S1	0.002255	83.6055	79.6447
Norway_scaffolds_100_S1	Norway_scaffolds_121_S18	0.002255	83.6055	79.6447
Norway_scaffolds_111_S11	Norway_scaffolds_101_S4	0.009696	83.5798	79.6432
Norway_scaffolds_101_S4	Norway_scaffolds_111_S11	0.009696	83.5798	79.6432
Norway_scaffolds_101_S4	Norway_scaffolds_137_S1	0.009316	83.5647	79.6255
Norway_scaffolds_137_S1	Norway_scaffolds_101_S4	0.009316	83.5647	79.6255
Norway_scaffolds_111_S11	Norway_scaffolds_152_S3	0.009087	83.4495	79.5675
Norway_scaffolds_152_S3	Norway_scaffolds_111_S11	0.009087	83.4495	79.5675
India_scaffolds_E3	India_scaffolds_E14	0.00283	83.4167	79.5399
India_scaffolds_E14	India_scaffolds_E3	0.00283	83.4167	79.5399
Norway_scaffolds_144_S2	India_scaffolds_E21	0.00108	83.4071	79.5051
India_scaffolds_E21	Norway_scaffolds_144_S2	0.00108	83.4071	79.5051
Norway_scaffolds_145_S5	Norway_scaffolds_129_S3	0.00248	83.395	79.478
Norway_scaffolds_129_S3	Norway_scaffolds_145_S5	0.00248	83.395	79.478
Norway_scaffolds_118_S9	Norway_scaffolds_101_S4	0.009054	83.3549	79.478
Norway_scaffolds_101_S4	Norway_scaffolds_118_S9	0.009054	83.3549	79.478
Norway_scaffolds_133_S15	Norway_scaffolds_101_S4	0.009606	83.3326	79.4215
Norway_scaffolds_101_S4	Norway_scaffolds_133_S15	0.009606	83.3326	79.4215
Norway_scaffolds_122_S21	Norway_scaffolds_116_S3	0.002384	83.2089	79.4206
Norway_scaffolds_116_S3	Norway_scaffolds_122_S21	0.002384	83.2089	79.4206
Norway_scaffolds_113_S17	Norway_scaffolds_152_S3	0.008632	83.1949	79.3864
Norway_scaffolds_152_S3	Norway_scaffolds_113_S17	0.008632	83.1949	79.3864
Norway_scaffolds_103_S10	Norway_scaffolds_121_S18	0.004957	83.1015	79.3816
Norway_scaffolds_121_S18	Norway_scaffolds_103_S10	0.004957	83.1015	79.3816
India_scaffolds_E12	India_scaffolds_E7	0.008132	83.0955	79.3465
India_scaffolds_E7	India_scaffolds_E12	0.008132	83.0955	79.3465
Norway_scaffolds_109_S5	Norway_scaffolds_101_S4	0.0100225	83.0733	79.3412
Norway_scaffolds_101_S4	Norway_scaffolds_109_S5	0.0100225	83.0733	79.3412
India_scaffolds_E26	Norway_scaffolds_137_S1	0.009672	83.0674	79.3093
Norway_scaffolds_137_S1	India_scaffolds_E26	0.009672	83.0674	79.3093
Norway_scaffolds_116_S3	Norway_scaffolds_152_S3	0.008791	83.0586	79.297
Norway_scaffolds_152_S3	Norway_scaffolds_116_S3	0.008791	83.0586	79.297
Norway_scaffolds_109_S5	Norway_scaffolds_152_S3	0.009189	83.0199	79.2711
Norway_scaffolds_152_S3	Norway_scaffolds_109_S5	0.009189	83.0199	79.2711
Norway_scaffolds_122_S21	Norway_scaffolds_153_S11	0.001901	82.9924	79.2487
Norway_scaffolds_153_S11	Norway_scaffolds_122_S21	0.001901	82.9924	79.2487
Norway_scaffolds_118_S9	India_scaffolds_E26	0.0095	82.9836	79.1966
India_scaffolds_E26	Norway_scaffolds_118_S9	0.0095	82.9836	79.1966
Norway_scaffolds_121_S18	Norway_scaffolds_142_S19	0.002294	82.9408	79.1944
Norway_scaffolds_142_S19	Norway_scaffolds_121_S18	0.002294	82.9408	79.1944
Norway_scaffolds_140_S13	Norway_scaffolds_101_S4	0.009477	82.8604	79.1607
Norway_scaffolds_101_S4	Norway_scaffolds_140_S13	0.009477	82.8604	79.1607
Norway_scaffolds_104_S13	Norway_scaffolds_101_S4	0.009304	82.8318	79.1483
Norway_scaffolds_101_S4	Norway_scaffolds_104_S13	0.009304	82.8318	79.1483
Norway_scaffolds_116_S3	Norway_scaffolds_101_S4	0.009441	82.8273	79.147
Norway_scaffolds_101_S4	Norway_scaffolds_116_S3	0.009441	82.8273	79.147
Norway_scaffolds_125_S14	Norway_scaffolds_101_S4	0.009645	82.7901	79.1388
Norway_scaffolds_101_S4	Norway_scaffolds_125_S14	0.009645	82.7901	79.1388
Norway_scaffolds_118_S9	Norway_scaffolds_137_S1	0.008548	82.771	79.1352
Norway_scaffolds_137_S1	Norway_scaffolds_118_S9	0.008548	82.771	79.1352
Norway_scaffolds_152_S3	Norway_scaffolds_128_S23	0.008766	82.7181	79.1233
Norway_scaffolds_128_S23	Norway_scaffolds_152_S3	0.008766	82.7181	79.1233
Norway_scaffolds_118_S9	Norway_scaffolds_133_S15	0.009698	82.7165	79.1048
Norway_scaffolds_133_S15	Norway_scaffolds_118_S9	0.009698	82.7165	79.1048
Norway_scaffolds_103_S10	India_scaffolds_E32	0.004809	82.6421	79.094
India_scaffolds_E32	Norway_scaffolds_103_S10	0.004809	82.6421	79.094
Norway_scaffolds_121_S18	Norway_scaffolds_135_S21	0.00784	82.6404	79.0696
Norway_scaffolds_135_S21	Norway_scaffolds_121_S18	0.00784	82.6404	79.0696
Norway_scaffolds_152_S3	Norway_scaffolds_140_S13	0.008912	82.5714	79.0667
Norway_scaffolds_140_S13	Norway_scaffolds_152_S3	0.008912	82.5714	79.0667
India_scaffolds_E26	Norway_scaffolds_140_S13	0.009747	82.5569	79.0554
Norway_scaffolds_140_S13	India_scaffolds_E26	0.009747	82.5569	79.0554
Norway_scaffolds_111_S11	Norway_scaffolds_118_S9	0.00968	82.4798	79.0371
Norway_scaffolds_118_S9	Norway_scaffolds_111_S11	0.00968	82.4798	79.0371
Norway_scaffolds_104_S13	Norway_scaffolds_114_S20	0.009435	82.4409	79.0328
Norway_scaffolds_114_S20	Norway_scaffolds_104_S13	0.009435	82.4409	79.0328
Norway_scaffolds_128_S23	Norway_scaffolds_101_S4	0.009347	82.4308	79.0211
Norway_scaffolds_101_S4	Norway_scaffolds_128_S23	0.009347	82.4308	79.0211
Norway_scaffolds_149_S17	Norway_scaffolds_140_S13	0.001444	82.4171	79.0169
Norway_scaffolds_140_S13	Norway_scaffolds_149_S17	0.001444	82.4171	79.0169
Norway_scaffolds_132_S12	Norway_scaffolds_151_S23	0.00493	82.3895	79.0075
Norway_scaffolds_151_S23	Norway_scaffolds_132_S12	0.00493	82.3895	79.0075
India_scaffolds_K37_E34	India_scaffolds_E14	0.007492	82.2659	78.9851
India_scaffolds_E14	India_scaffolds_K37_E34	0.007492	82.2659	78.9851
Norway_scaffolds_113_S17	Norway_scaffolds_101_S4	0.009382	82.259	78.9842
Norway_scaffolds_101_S4	Norway_scaffolds_113_S17	0.009382	82.259	78.9842
Norway_scaffolds_152_S3	Norway_scaffolds_138_S4	0.008938	82.2132	78.9835
Norway_scaffolds_138_S4	Norway_scaffolds_152_S3	0.008938	82.2132	78.9835
Norway_scaffolds_110_S8	Norway_scaffolds_101_S4	0.0108231	82.2011	78.9689
Norway_scaffolds_101_S4	Norway_scaffolds_110_S8	0.0108231	82.2011	78.9689
Norway_scaffolds_118_S9	Norway_scaffolds_116_S3	0.009773	82.1664	78.9498
Norway_scaffolds_116_S3	Norway_scaffolds_118_S9	0.009773	82.1664	78.9498
Norway_scaffolds_134_S18	Norway_scaffolds_101_S4	0.0101971	82.1541	78.8531
Norway_scaffolds_101_S4	Norway_scaffolds_134_S18	0.0101971	82.1541	78.8531
Norway_scaffolds_131_S9	Norway_scaffolds_137_S1	0.00911	82.0932	78.8433
Norway_scaffolds_137_S1	Norway_scaffolds_131_S9	0.00911	82.0932	78.8433
India_scaffolds_E19	India_scaffolds_E7	0.008642	82.0823	78.8357
India_scaffolds_E7	India_scaffolds_E19	0.008642	82.0823	78.8357
Norway_scaffolds_116_S3	India_scaffolds_E26	0.009919	82.075	78.8329
India_scaffolds_E26	Norway_scaffolds_116_S3	0.009919	82.075	78.8329
Norway_scaffolds_109_S5	Norway_scaffolds_118_S9	0.009769	82.0704	78.8315
Norway_scaffolds_118_S9	Norway_scaffolds_109_S5	0.009769	82.0704	78.8315
Norway_scaffolds_110_S8	Norway_scaffolds_140_S13	0.009551	82.0499	78.8255
Norway_scaffolds_140_S13	Norway_scaffolds_110_S8	0.009551	82.0499	78.8255
Norway_scaffolds_152_S3	Norway_scaffolds_125_S14	0.008999	82.0144	78.8047
Norway_scaffolds_125_S14	Norway_scaffolds_152_S3	0.008999	82.0144	78.8047
India_scaffolds_E26	Norway_scaffolds_125_S14	0.009858	81.9771	78.7815
Norway_scaffolds_125_S14	India_scaffolds_E26	0.009858	81.9771	78.7815
Norway_scaffolds_148_S14	Norway_scaffolds_104_S13	0.009951	81.9742	78.7776
Norway_scaffolds_104_S13	Norway_scaffolds_148_S14	0.009951	81.9742	78.7776
Norway_scaffolds_121_S18	India_scaffolds_E33	0.002276	81.9721	78.7746
India_scaffolds_E33	Norway_scaffolds_121_S18	0.002276	81.9721	78.7746
Norway_scaffolds_138_S4	Norway_scaffolds_137_S1	0.009637	81.9648	78.759
Norway_scaffolds_137_S1	Norway_scaffolds_138_S4	0.009637	81.9648	78.759
India_scaffolds_E13	India_scaffolds_E9	0.004922	81.9624	78.7329
India_scaffolds_E9	India_scaffolds_E13	0.004922	81.9624	78.7329
Norway_scaffolds_109_S5	Norway_scaffolds_141_S16	0.001998	81.9104	78.7241
Norway_scaffolds_141_S16	Norway_scaffolds_109_S5	0.001998	81.9104	78.7241
Norway_scaffolds_108_S2	Norway_scaffolds_101_S4	0.0108592	81.8949	78.7105
Norway_scaffolds_101_S4	Norway_scaffolds_108_S2	0.0108592	81.8949	78.7105
India_scaffolds_E26	Norway_scaffolds_128_S23	0.009538	81.8691	78.7098
Norway_scaffolds_128_S23	India_scaffolds_E26	0.009538	81.8691	78.7098
Norway_scaffolds_108_S2	Norway_scaffolds_137_S1	0.009978	81.8109	78.7086
Norway_scaffolds_137_S1	Norway_scaffolds_108_S2	0.009978	81.8109	78.7086
Norway_scaffolds_152_S3	Norway_scaffolds_147_S11	0.009495	81.8105	78.6938
Norway_scaffolds_147_S11	Norway_scaffolds_152_S3	0.009495	81.8105	78.6938
India_scaffolds_E26	Norway_scaffolds_113_S17	0.009717	81.8035	78.6894
Norway_scaffolds_113_S17	India_scaffolds_E26	0.009717	81.8035	78.6894
India_scaffolds_E7	India_scaffolds_E8	0.002199	81.7791	78.682
India_scaffolds_E8	India_scaffolds_E7	0.002199	81.7791	78.682
India_scaffolds_E12	India_scaffolds_E28	0.008833	81.7374	78.6738
India_scaffolds_E28	India_scaffolds_E12	0.008833	81.7374	78.6738
Norway_scaffolds_148_S14	Norway_scaffolds_152_S3	0.009843	81.6607	78.6727
Norway_scaffolds_152_S3	Norway_scaffolds_148_S14	0.009843	81.6607	78.6727
India_scaffolds_E16	India_scaffolds_E5	0.003104	81.626	78.6516
India_scaffolds_E5	India_scaffolds_E16	0.003104	81.626	78.6516
Norway_scaffolds_152_S3	Norway_scaffolds_106_S19	0.009447	81.5945	78.6389
Norway_scaffolds_106_S19	Norway_scaffolds_152_S3	0.009447	81.5945	78.6389
India_scaffolds_E27	India_scaffolds_E14	0.007508	81.579	78.6198
India_scaffolds_E14	India_scaffolds_E27	0.007508	81.579	78.6198
Norway_scaffolds_111_S11	India_scaffolds_E26	0.010122	81.5616	78.5897
India_scaffolds_E26	Norway_scaffolds_111_S11	0.010122	81.5616	78.5897
India_scaffolds_E17	Norway_scaffolds_121_S18	0.002135	81.5547	78.5692
Norway_scaffolds_121_S18	India_scaffolds_E17	0.002135	81.5547	78.5692
Norway_scaffolds_109_S5	Norway_scaffolds_104_S13	0.0101688	81.5107	78.5658
Norway_scaffolds_104_S13	Norway_scaffolds_109_S5	0.0101688	81.5107	78.5658
Norway_scaffolds_133_S15	Norway_scaffolds_104_S13	0.009645	81.484	78.5646
Norway_scaffolds_104_S13	Norway_scaffolds_133_S15	0.009645	81.484	78.5646
Norway_scaffolds_110_S8	Norway_scaffolds_137_S1	0.009984	81.4704	78.5523
Norway_scaffolds_137_S1	Norway_scaffolds_110_S8	0.009984	81.4704	78.5523
Norway_scaffolds_122_S21	Norway_scaffolds_141_S16	0.001235	81.4496	78.5162
Norway_scaffolds_141_S16	Norway_scaffolds_122_S21	0.001235	81.4496	78.5162
Norway_scaffolds_108_S2	Norway_scaffolds_140_S13	0.009683	81.4475	78.5145
Norway_scaffolds_140_S13	Norway_scaffolds_108_S2	0.009683	81.4475	78.5145
Norway_scaffolds_118_S9	Norway_scaffolds_138_S4	0.0103495	81.4433	78.5097
Norway_scaffolds_138_S4	Norway_scaffolds_118_S9	0.0103495	81.4433	78.5097
Norway_scaffolds_135_S21	Norway_scaffolds_146_S8	0.007626	81.4307	78.5078
Norway_scaffolds_146_S8	Norway_scaffolds_135_S21	0.007626	81.4307	78.5078
Norway_scaffolds_101_S4	Norway_scaffolds_106_S19	0.00962	81.4082	78.4832
Norway_scaffolds_106_S19	Norway_scaffolds_101_S4	0.00962	81.4082	78.4832
Norway_scaffolds_109_S5	Norway_scaffolds_108_S2	0.0101529	81.4025	78.4666
Norway_scaffolds_108_S2	Norway_scaffolds_109_S5	0.0101529	81.4025	78.4666
India_scaffolds_E6	India_scaffolds_E7	0.002102	81.4007	78.4661
India_scaffolds_E7	India_scaffolds_E6	0.002102	81.4007	78.4661
Norway_scaffolds_118_S9	Norway_scaffolds_113_S17	0.008475	81.3647	78.4618
Norway_scaffolds_113_S17	Norway_scaffolds_118_S9	0.008475	81.3647	78.4618
India_scaffolds_E26	Norway_scaffolds_104_S13	0.009182	81.3608	78.4611
Norway_scaffolds_104_S13	India_scaffolds_E26	0.009182	81.3608	78.4611
Norway_scaffolds_121_S18	Norway_scaffolds_117	0.002213	81.3491	78.4562
Norway_scaffolds_117	Norway_scaffolds_121_S18	0.002213	81.3491	78.4562
India_scaffolds_E23	India_scaffolds_E22	0.0109325	81.3092	78.4272
India_scaffolds_E22	India_scaffolds_E23	0.0109325	81.3092	78.4272
Norway_scaffolds_112_S14	Norway_scaffolds_153_S11	0.002585	81.3026	78.4236
Norway_scaffolds_153_S11	Norway_scaffolds_112_S14	0.002585	81.3026	78.4236
India_scaffolds_E26	Norway_scaffolds_110_S8	0.0109634	81.2817	78.4095
Norway_scaffolds_110_S8	India_scaffolds_E26	0.0109634	81.2817	78.4095
Norway_scaffolds_116_S3	Norway_scaffolds_137_S1	0.009467	81.2816	78.4045
Norway_scaffolds_137_S1	Norway_scaffolds_116_S3	0.009467	81.2816	78.4045
Norway_scaffolds_128_S23	Norway_scaffolds_140_S13	0.008966	81.2726	78.3962
Norway_scaffolds_140_S13	Norway_scaffolds_128_S23	0.008966	81.2726	78.3962
Norway_scaffolds_106_S19	Norway_scaffolds_137_S1	0.010616	81.2516	78.3894
Norway_scaffolds_137_S1	Norway_scaffolds_106_S19	0.010616	81.2516	78.3894
Norway_scaffolds_109_S5	India_scaffolds_E26	0.010223	81.2399	78.3862
India_scaffolds_E26	Norway_scaffolds_109_S5	0.010223	81.2399	78.3862
Norway_scaffolds_152_S3	Norway_scaffolds_114_S20	0.009332	81.2289	78.3627
Norway_scaffolds_114_S20	Norway_scaffolds_152_S3	0.009332	81.2289	78.3627
Norway_scaffolds_133_S15	Norway_scaffolds_108_S2	0.009716	81.2055	78.3396
Norway_scaffolds_108_S2	Norway_scaffolds_133_S15	0.009716	81.2055	78.3396
Norway_scaffolds_133_S15	Norway_scaffolds_137_S1	0.0107834	81.1985	78.3374
Norway_scaffolds_137_S1	Norway_scaffolds_133_S15	0.0107834	81.1985	78.3374
Norway_scaffolds_112_S14	Norway_scaffolds_104_S13	0.0111467	81.1966	78.3271
Norway_scaffolds_104_S13	Norway_scaffolds_112_S14	0.0111467	81.1966	78.3271
India_scaffolds_E28	India_scaffolds_E11	0.008712	81.1293	78.3234
India_scaffolds_E11	India_scaffolds_E28	0.008712	81.1293	78.3234
Norway_scaffolds_121_S18	India_scaffolds_E25	0.002174	81.1113	78.3219
India_scaffolds_E25	Norway_scaffolds_121_S18	0.002174	81.1113	78.3219
Norway_scaffolds_121_S18	India_scaffolds_E20	0.00233	81.1104	78.3111
India_scaffolds_E20	Norway_scaffolds_121_S18	0.00233	81.1104	78.3111
Norway_scaffolds_111_S11	Norway_scaffolds_104_S13	0.00982	81.1051	78.3111
Norway_scaffolds_104_S13	Norway_scaffolds_111_S11	0.00982	81.1051	78.3111
Norway_scaffolds_109_S5	Norway_scaffolds_137_S1	0.0110913	81.083	78.3104
Norway_scaffolds_137_S1	Norway_scaffolds_109_S5	0.0110913	81.083	78.3104
India_scaffolds_E26	Norway_scaffolds_133_S15	0.00986	81.075	78.263
Norway_scaffolds_133_S15	India_scaffolds_E26	0.00986	81.075	78.263
Norway_scaffolds_109_S5	Norway_scaffolds_110_S8	0.0101589	81.0491	78.2558
Norway_scaffolds_110_S8	Norway_scaffolds_109_S5	0.0101589	81.0491	78.2558
Norway_scaffolds_133_S15	Norway_scaffolds_114_S20	0.0102604	81.0087	78.248
Norway_scaffolds_114_S20	Norway_scaffolds_133_S15	0.0102604	81.0087	78.248
Norway_scaffolds_111_S11	Norway_scaffolds_137_S1	0.0109441	80.9837	78.2242
Norway_scaffolds_137_S1	Norway_scaffolds_111_S11	0.0109441	80.9837	78.2242
Norway_scaffolds_112_S14	Norway_scaffolds_152_S3	0.0101007	80.9581	78.2143
Norway_scaffolds_152_S3	Norway_scaffolds_112_S14	0.0101007	80.9581	78.2143
India_scaffolds_E23	India_scaffolds_E28	0.009825	80.9257	78.2115
India_scaffolds_E28	India_scaffolds_E23	0.009825	80.9257	78.2115
Norway_scaffolds_148_S14	Norway_scaffolds_153_S11	0.001796	80.921	78.2048
Norway_scaffolds_153_S11	Norway_scaffolds_148_S14	0.001796	80.921	78.2048
Norway_scaffolds_121_S18	India_scaffolds_E32	0.004633	80.8998	78.1992
India_scaffolds_E32	Norway_scaffolds_121_S18	0.004633	80.8998	78.1992
Norway_scaffolds_118_S9	Norway_scaffolds_131_S9	0.009409	80.8982	78.1665
Norway_scaffolds_131_S9	Norway_scaffolds_118_S9	0.009409	80.8982	78.1665
India_scaffolds_E1	India_scaffolds_E11	0.009045	80.8959	78.1665
India_scaffolds_E11	India_scaffolds_E1	0.009045	80.8959	78.1665
Norway_scaffolds_110_S8	Norway_scaffolds_125_S14	0.0100039	80.8955	78.1613
Norway_scaffolds_125_S14	Norway_scaffolds_110_S8	0.0100039	80.8955	78.1613
India_scaffolds_E26	Norway_scaffolds_134_S18	0.0103077	80.877	78.1531
Norway_scaffolds_134_S18	India_scaffolds_E26	0.0103077	80.877	78.1531
Norway_scaffolds_148_S14	Norway_scaffolds_101_S4	0.0101248	80.868	78.1464
Norway_scaffolds_101_S4	Norway_scaffolds_148_S14	0.0101248	80.868	78.1464
Norway_scaffolds_148_S14	Norway_scaffolds_114_S20	0.0100498	80.8246	78.1463
Norway_scaffolds_114_S20	Norway_scaffolds_148_S14	0.0100498	80.8246	78.1463
India_scaffolds_E23	India_scaffolds_E1	0.0103665	80.8241	78.1432
India_scaffolds_E1	India_scaffolds_E23	0.0103665	80.8241	78.1432
Norway_scaffolds_133_S15	Norway_scaffolds_110_S8	0.009709	80.8079	78.1426
Norway_scaffolds_110_S8	Norway_scaffolds_133_S15	0.009709	80.8079	78.1426
Norway_scaffolds_124_S11	Norway_scaffolds_125_S14	0.009117	80.8021	78.1387
Norway_scaffolds_125_S14	Norway_scaffolds_124_S11	0.009117	80.8021	78.1387
Norway_scaffolds_111_S11	Norway_scaffolds_108_S2	0.0098	80.8003	78.1144
Norway_scaffolds_108_S2	Norway_scaffolds_111_S11	0.0098	80.8003	78.1144
Norway_scaffolds_128_S23	Norway_scaffolds_137_S1	0.008621	80.7951	78.1059
Norway_scaffolds_137_S1	Norway_scaffolds_128_S23	0.008621	80.7951	78.1059
India_scaffolds_E19	India_scaffolds_E28	0.009256	80.7841	78.1014
India_scaffolds_E28	India_scaffolds_E19	0.009256	80.7841	78.1014
India_scaffolds_E1	India_scaffolds_E12	0.008893	80.7579	78.0779
India_scaffolds_E12	India_scaffolds_E1	0.008893	80.7579	78.0779
Norway_scaffolds_116_S3	Norway_scaffolds_108_S2	0.010451	80.7545	78.0611
Norway_scaffolds_108_S2	Norway_scaffolds_116_S3	0.010451	80.7545	78.0611
India_scaffolds_E22	India_scaffolds_E28	0.008617	80.709	78.0606
India_scaffolds_E28	India_scaffolds_E22	0.008617	80.709	78.0606
Norway_scaffolds_102_S7	Norway_scaffolds_135_S21	0.007677	80.7032	78.0534
Norway_scaffolds_135_S21	Norway_scaffolds_102_S7	0.007677	80.7032	78.0534
India_scaffolds_E26	Norway_scaffolds_108_S2	0.0110288	80.6883	78.0499
Norway_scaffolds_108_S2	India_scaffolds_E26	0.0110288	80.6883	78.0499
Norway_scaffolds_111_S11	Norway_scaffolds_110_S8	0.009784	80.6411	78.0461
Norway_scaffolds_110_S8	Norway_scaffolds_111_S11	0.009784	80.6411	78.0461
Norway_scaffolds_116_S3	Norway_scaffolds_110_S8	0.0104387	80.6155	78.0456
Norway_scaffolds_110_S8	Norway_scaffolds_116_S3	0.0104387	80.6155	78.0456
Norway_scaffolds_118_S9	Norway_scaffolds_140_S13	0.008518	80.5883	78.0367
Norway_scaffolds_140_S13	Norway_scaffolds_118_S9	0.008518	80.5883	78.0367
Norway_scaffolds_116_S3	Norway_scaffolds_106_S19	0.0109546	80.567	77.9979
Norway_scaffolds_106_S19	Norway_scaffolds_116_S3	0.0109546	80.567	77.9979
Norway_scaffolds_113_S17	Norway_scaffolds_124_S11	0.009002	80.5232	77.9918
Norway_scaffolds_124_S11	Norway_scaffolds_113_S17	0.009002	80.5232	77.9918
Norway_scaffolds_104_S13	Norway_scaffolds_143_S22	0.0123283	80.523	77.9917
Norway_scaffolds_143_S22	Norway_scaffolds_104_S13	0.0123283	80.523	77.9917
Norway_scaffolds_111_S11	Norway_scaffolds_138_S4	0.009906	80.5173	77.9899
Norway_scaffolds_138_S4	Norway_scaffolds_111_S11	0.009906	80.5173	77.9899
Norway_scaffolds_128_S23	Norway_scaffolds_125_S14	0.009253	80.506	77.9692
Norway_scaffolds_125_S14	Norway_scaffolds_128_S23	0.009253	80.506	77.9692
Norway_scaffolds_134_S18	Norway_scaffolds_104_S13	0.0108648	80.4744	77.9305
Norway_scaffolds_104_S13	Norway_scaffolds_134_S18	0.0108648	80.4744	77.9305
Norway_scaffolds_116_S3	Norway_scaffolds_138_S4	0.01078	80.4736	77.8884
Norway_scaffolds_138_S4	Norway_scaffolds_116_S3	0.01078	80.4736	77.8884
Norway_scaffolds_109_S5	Norway_scaffolds_134_S18	0.0106938	80.471	77.8829
Norway_scaffolds_134_S18	Norway_scaffolds_109_S5	0.0106938	80.471	77.8829
Norway_scaffolds_101_S4	Norway_scaffolds_114_S20	0.0103206	80.47	77.869
Norway_scaffolds_114_S20	Norway_scaffolds_101_S4	0.0103206	80.47	77.869
Norway_scaffolds_113_S17	Norway_scaffolds_104_S13	0.00928	80.4481	77.8652
Norway_scaffolds_104_S13	Norway_scaffolds_113_S17	0.00928	80.4481	77.8652
Norway_scaffolds_113_S17	Norway_scaffolds_110_S8	0.0100973	80.4416	77.8611
Norway_scaffolds_110_S8	Norway_scaffolds_113_S17	0.0100973	80.4416	77.8611
Norway_scaffolds_116_S3	Norway_scaffolds_104_S13	0.0110585	80.4308	77.8537
Norway_scaffolds_104_S13	Norway_scaffolds_116_S3	0.0110585	80.4308	77.8537
Norway_scaffolds_104_S13	Norway_scaffolds_137_S1	0.009288	80.4286	77.8517
Norway_scaffolds_137_S1	Norway_scaffolds_104_S13	0.009288	80.4286	77.8517
India_scaffolds_E27	Norway_scaffolds_132_S12	0.008694	80.4167	77.8502
Norway_scaffolds_132_S12	India_scaffolds_E27	0.008694	80.4167	77.8502
Norway_scaffolds_109_S5	Norway_scaffolds_113_S17	0.0112314	80.4138	77.8465
Norway_scaffolds_113_S17	Norway_scaffolds_109_S5	0.0112314	80.4138	77.8465
India_scaffolds_E27	Norway_scaffolds_151_S23	0.009147	80.3971	77.8289
Norway_scaffolds_151_S23	India_scaffolds_E27	0.009147	80.3971	77.8289
Norway_scaffolds_149_S17	Norway_scaffolds_147_S11	0.001966	80.3604	77.8265
Norway_scaffolds_147_S11	Norway_scaffolds_149_S17	0.001966	80.3604	77.8265
India_scaffolds_E26	Norway_scaffolds_106_S19	0.009629	80.3499	77.791
Norway_scaffolds_106_S19	India_scaffolds_E26	0.009629	80.3499	77.791
Norway_scaffolds_149_S17	Norway_scaffolds_134_S18	0.00307	80.3426	77.7875
Norway_scaffolds_134_S18	Norway_scaffolds_149_S17	0.00307	80.3426	77.7875
Norway_scaffolds_149_S17	Norway_scaffolds_152_S3	0.008745	80.3352	77.7872
Norway_scaffolds_152_S3	Norway_scaffolds_149_S17	0.008745	80.3352	77.7872
India_scaffolds_E12	India_scaffolds_E11	0.009973	80.3251	77.7797
India_scaffolds_E11	India_scaffolds_E12	0.009973	80.3251	77.7797
Norway_scaffolds_104_S13	Norway_scaffolds_125_S14	0.009083	80.3219	77.7708
Norway_scaffolds_125_S14	Norway_scaffolds_104_S13	0.009083	80.3219	77.7708
Norway_scaffolds_152_S3	Norway_scaffolds_134_S18	0.009379	80.2952	77.7573
Norway_scaffolds_134_S18	Norway_scaffolds_152_S3	0.009379	80.2952	77.7573
Norway_scaffolds_152_S3	Norway_scaffolds_104_S13	0.008887	80.2696	77.7391
Norway_scaffolds_104_S13	Norway_scaffolds_152_S3	0.008887	80.2696	77.7391
Norway_scaffolds_118_S9	Norway_scaffolds_125_S14	0.009084	80.2576	77.7331
Norway_scaffolds_125_S14	Norway_scaffolds_118_S9	0.009084	80.2576	77.7331
Norway_scaffolds_113_S17	Norway_scaffolds_108_S2	0.0101437	80.2499	77.7286
Norway_scaffolds_108_S2	Norway_scaffolds_113_S17	0.0101437	80.2499	77.7286
Norway_scaffolds_113_S17	Norway_scaffolds_131_S9	0.009059	80.2385	77.7274
Norway_scaffolds_131_S9	Norway_scaffolds_113_S17	0.009059	80.2385	77.7274
Norway_scaffolds_111_S11	Norway_scaffolds_134_S18	0.0104917	80.2189	77.7194
Norway_scaffolds_134_S18	Norway_scaffolds_111_S11	0.0104917	80.2189	77.7194
Norway_scaffolds_111_S11	Norway_scaffolds_113_S17	0.0110152	80.2129	77.7183
Norway_scaffolds_113_S17	Norway_scaffolds_111_S11	0.0110152	80.2129	77.7183
Norway_scaffolds_125_S14	Norway_scaffolds_108_S2	0.0101796	80.2112	77.7134
Norway_scaffolds_108_S2	Norway_scaffolds_125_S14	0.0101796	80.2112	77.7134
Norway_scaffolds_113_S17	Norway_scaffolds_133_S15	0.0108653	80.2083	77.7012
Norway_scaffolds_133_S15	Norway_scaffolds_113_S17	0.0108653	80.2083	77.7012
Norway_scaffolds_141_S16	Norway_scaffolds_133_S15	0.002395	80.2044	77.6935
Norway_scaffolds_133_S15	Norway_scaffolds_141_S16	0.002395	80.2044	77.6935
Norway_scaffolds_147_S11	Norway_scaffolds_101_S4	0.010353	80.2025	77.6885
Norway_scaffolds_101_S4	Norway_scaffolds_147_S11	0.010353	80.2025	77.6885
Norway_scaffolds_103_S10	Norway_scaffolds_135_S21	0.007631	80.1987	77.6812
Norway_scaffolds_135_S21	Norway_scaffolds_103_S10	0.007631	80.1987	77.6812
Norway_scaffolds_133_S15	Norway_scaffolds_138_S4	0.009774	80.1871	77.6775
Norway_scaffolds_138_S4	Norway_scaffolds_133_S15	0.009774	80.1871	77.6775
Norway_scaffolds_116_S3	Norway_scaffolds_113_S17	0.009355	80.1581	77.6604
Norway_scaffolds_113_S17	Norway_scaffolds_116_S3	0.009355	80.1581	77.6604
Norway_scaffolds_138_S4	Norway_scaffolds_128_S23	0.0100136	80.1529	77.6566
Norway_scaffolds_128_S23	Norway_scaffolds_138_S4	0.0100136	80.1529	77.6566
Norway_scaffolds_138_S4	Norway_scaffolds_140_S13	0.009604	80.152	77.646
Norway_scaffolds_140_S13	Norway_scaffolds_138_S4	0.009604	80.152	77.646
Norway_scaffolds_133_S15	Norway_scaffolds_134_S18	0.0102261	80.0977	77.6431
Norway_scaffolds_134_S18	Norway_scaffolds_133_S15	0.0102261	80.0977	77.6431
Norway_scaffolds_111_S11	Norway_scaffolds_114_S20	0.0101605	80.0961	77.6368
Norway_scaffolds_114_S20	Norway_scaffolds_111_S11	0.0101605	80.0961	77.6368
Norway_scaffolds_110_S8	Norway_scaffolds_138_S4	0.0110479	80.0755	77.6285
Norway_scaffolds_138_S4	Norway_scaffolds_110_S8	0.0110479	80.0755	77.6285
Norway_scaffolds_135_S21	Norway_scaffolds_148_S14	0.0140482	80.0729	77.6161
Norway_scaffolds_148_S14	Norway_scaffolds_135_S21	0.0140482	80.0729	77.6161
Norway_scaffolds_111_S11	Norway_scaffolds_128_S23	0.009083	80.0704	77.6103
Norway_scaffolds_128_S23	Norway_scaffolds_111_S11	0.009083	80.0704	77.6103
Norway_scaffolds_145_S5	India_scaffolds_E18	0.0125121	80.0465	77.5999
India_scaffolds_E18	Norway_scaffolds_145_S5	0.0125121	80.0465	77.5999
India_scaffolds_E26	Norway_scaffolds_147_S11	0.0109887	80.0322	77.5973
Norway_scaffolds_147_S11	India_scaffolds_E26	0.0109887	80.0322	77.5973
Norway_scaffolds_112_S14	Norway_scaffolds_101_S4	0.0105411	80.0294	77.5937
Norway_scaffolds_101_S4	Norway_scaffolds_112_S14	0.0105411	80.0294	77.5937
Norway_scaffolds_122_S21	Norway_scaffolds_101_S4	0.0103262	80.0081	77.5872
Norway_scaffolds_101_S4	Norway_scaffolds_122_S21	0.0103262	80.0081	77.5872
Norway_scaffolds_122_S21	Norway_scaffolds_104_S13	0.009947	79.9642	77.579
Norway_scaffolds_104_S13	Norway_scaffolds_122_S21	0.009947	79.9642	77.579
India_scaffolds_E1	India_scaffolds_E19	0.00903	79.9597	77.5758
India_scaffolds_E19	India_scaffolds_E1	0.00903	79.9597	77.5758
Norway_scaffolds_113_S17	Norway_scaffolds_138_S4	0.00963	79.9533	77.5674
Norway_scaffolds_138_S4	Norway_scaffolds_113_S17	0.00963	79.9533	77.5674
Norway_scaffolds_116_S3	Norway_scaffolds_128_S23	0.009188	79.9288	77.5653
Norway_scaffolds_128_S23	Norway_scaffolds_116_S3	0.009188	79.9288	77.5653
Norway_scaffolds_138_S4	Norway_scaffolds_108_S2	0.0110498	79.9196	77.5569
Norway_scaffolds_108_S2	Norway_scaffolds_138_S4	0.0110498	79.9196	77.5569
India_scaffolds_K37_E34	Norway_scaffolds_132_S12	0.008709	79.9178	77.5251
Norway_scaffolds_132_S12	India_scaffolds_K37_E34	0.008709	79.9178	77.5251
India_scaffolds_E26	Norway_scaffolds_124_S11	0.008837	79.9148	77.5224
Norway_scaffolds_124_S11	India_scaffolds_E26	0.008837	79.9148	77.5224
Norway_scaffolds_118_S9	Norway_scaffolds_124_S11	0.008866	79.9135	77.5189
Norway_scaffolds_124_S11	Norway_scaffolds_118_S9	0.008866	79.9135	77.5189
Norway_scaffolds_106_S19	Norway_scaffolds_114_S20	0.0106112	79.9013	77.5174
Norway_scaffolds_114_S20	Norway_scaffolds_106_S19	0.0106112	79.9013	77.5174
Norway_scaffolds_122_S21	Norway_scaffolds_114_S20	0.0101627	79.9003	77.5122
Norway_scaffolds_114_S20	Norway_scaffolds_122_S21	0.0101627	79.9003	77.5122
India_scaffolds_K37_E34	Norway_scaffolds_151_S23	0.009054	79.8557	77.5097
Norway_scaffolds_151_S23	India_scaffolds_K37_E34	0.009054	79.8557	77.5097
Norway_scaffolds_116_S3	Norway_scaffolds_140_S13	0.009753	79.8071	77.5073
Norway_scaffolds_140_S13	Norway_scaffolds_116_S3	0.009753	79.8071	77.5073
Norway_scaffolds_116_S3	Norway_scaffolds_147_S11	0.0102739	79.8015	77.4975
Norway_scaffolds_147_S11	Norway_scaffolds_116_S3	0.0102739	79.8015	77.4975
Norway_scaffolds_112_S14	Norway_scaffolds_114_S20	0.0103226	79.7976	77.4867
Norway_scaffolds_114_S20	Norway_scaffolds_112_S14	0.0103226	79.7976	77.4867
Norway_scaffolds_134_S18	Norway_scaffolds_125_S14	0.0100688	79.7798	77.4688
Norway_scaffolds_125_S14	Norway_scaffolds_134_S18	0.0100688	79.7798	77.4688
Norway_scaffolds_113_S17	Norway_scaffolds_128_S23	0.008793	79.7766	77.4476
Norway_scaffolds_128_S23	Norway_scaffolds_113_S17	0.008793	79.7766	77.4476
Norway_scaffolds_118_S9	Norway_scaffolds_148_S14	0.009963	79.7671	77.4334
Norway_scaffolds_148_S14	Norway_scaffolds_118_S9	0.009963	79.7671	77.4334
Norway_scaffolds_133_S15	Norway_scaffolds_128_S23	0.009146	79.7649	77.3901
Norway_scaffolds_128_S23	Norway_scaffolds_133_S15	0.009146	79.7649	77.3901
Norway_scaffolds_133_S15	Norway_scaffolds_153_S11	0.00266	79.7476	77.3896
Norway_scaffolds_153_S11	Norway_scaffolds_133_S15	0.00266	79.7476	77.3896
Norway_scaffolds_109_S5	Norway_scaffolds_128_S23	0.009359	79.742	77.3706
Norway_scaffolds_128_S23	Norway_scaffolds_109_S5	0.009359	79.742	77.3706
India_scaffolds_E1	India_scaffolds_E8	0.009785	79.7335	77.3571
India_scaffolds_E8	India_scaffolds_E1	0.009785	79.7335	77.3571
Norway_scaffolds_148_S14	India_scaffolds_E26	0.0107685	79.7226	77.3528
India_scaffolds_E26	Norway_scaffolds_148_S14	0.0107685	79.7226	77.3528
Norway_scaffolds_131_S9	Norway_scaffolds_101_S4	0.009254	79.7138	77.3523
Norway_scaffolds_101_S4	Norway_scaffolds_131_S9	0.009254	79.7138	77.3523
Norway_scaffolds_109_S5	Norway_scaffolds_138_S4	0.009892	79.7107	77.348
Norway_scaffolds_138_S4	Norway_scaffolds_109_S5	0.009892	79.7107	77.348
India_scaffolds_E6	India_scaffolds_E1	0.009874	79.6784	77.3455
India_scaffolds_E1	India_scaffolds_E6	0.009874	79.6784	77.3455
Norway_scaffolds_135_S21	Norway_scaffolds_101_S4	0.0126208	79.6478	77.3338
Norway_scaffolds_101_S4	Norway_scaffolds_135_S21	0.0126208	79.6478	77.3338
Norway_scaffolds_109_S5	Norway_scaffolds_114_S20	0.0101582	79.6463	77.3251
Norway_scaffolds_114_S20	Norway_scaffolds_109_S5	0.0101582	79.6463	77.3251
Norway_scaffolds_151_S23	India_scaffolds_E11	0.0153999	79.6444	77.3243
India_scaffolds_E11	Norway_scaffolds_151_S23	0.0153999	79.6444	77.3243
Norway_scaffolds_110_S8	Norway_scaffolds_124_S11	0.0107279	79.6387	77.3043
Norway_scaffolds_124_S11	Norway_scaffolds_110_S8	0.0107279	79.6387	77.3043
Norway_scaffolds_135_S21	Norway_scaffolds_114_S20	0.013363	79.635	77.2983
Norway_scaffolds_114_S20	Norway_scaffolds_135_S21	0.013363	79.635	77.2983
India_scaffolds_E26	Norway_scaffolds_131_S9	0.009513	79.6343	77.2861
Norway_scaffolds_131_S9	India_scaffolds_E26	0.009513	79.6343	77.2861
Norway_scaffolds_116_S3	Norway_scaffolds_134_S18	0.0110678	79.6127	77.2513
Norway_scaffolds_134_S18	Norway_scaffolds_116_S3	0.0110678	79.6127	77.2513
Norway_scaffolds_118_S9	Norway_scaffolds_112_S14	0.0107776	79.5978	77.2402
Norway_scaffolds_112_S14	Norway_scaffolds_118_S9	0.0107776	79.5978	77.2402
Norway_scaffolds_111_S11	Norway_scaffolds_153_S11	0.002533	79.5702	77.2365
Norway_scaffolds_153_S11	Norway_scaffolds_111_S11	0.002533	79.5702	77.2365
Norway_scaffolds_149_S17	Norway_scaffolds_118_S9	0.009219	79.5699	77.2359
Norway_scaffolds_118_S9	Norway_scaffolds_149_S17	0.009219	79.5699	77.2359
Norway_scaffolds_148_S14	Norway_scaffolds_108_S2	0.0104661	79.5532	77.2338
Norway_scaffolds_108_S2	Norway_scaffolds_148_S14	0.0104661	79.5532	77.2338
Norway_scaffolds_113_S17	Norway_scaffolds_125_S14	0.0109092	79.5494	77.2298
Norway_scaffolds_125_S14	Norway_scaffolds_113_S17	0.0109092	79.5494	77.2298
Norway_scaffolds_110_S8	Norway_scaffolds_134_S18	0.0110249	79.5462	77.2004
Norway_scaffolds_134_S18	Norway_scaffolds_110_S8	0.0110249	79.5462	77.2004
India_scaffolds_E1	Norway_scaffolds_151_S23	0.0151599	79.5032	77.1977
Norway_scaffolds_151_S23	India_scaffolds_E1	0.0151599	79.5032	77.1977
Norway_scaffolds_122_S21	Norway_scaffolds_152_S3	0.009583	79.4799	77.195
Norway_scaffolds_152_S3	Norway_scaffolds_122_S21	0.009583	79.4799	77.195
Norway_scaffolds_104_S13	India_scaffolds_E21	0.0125235	79.4741	77.1922
India_scaffolds_E21	Norway_scaffolds_104_S13	0.0125235	79.4741	77.1922
Norway_scaffolds_131_S9	Norway_scaffolds_108_S2	0.0110206	79.4379	77.1902
Norway_scaffolds_108_S2	Norway_scaffolds_131_S9	0.0110206	79.4379	77.1902
Norway_scaffolds_110_S8	Norway_scaffolds_131_S9	0.0109897	79.4204	77.1695
Norway_scaffolds_131_S9	Norway_scaffolds_110_S8	0.0109897	79.4204	77.1695
Norway_scaffolds_116_S3	Norway_scaffolds_114_S20	0.009632	79.3984	77.1644
Norway_scaffolds_114_S20	Norway_scaffolds_116_S3	0.009632	79.3984	77.1644
Norway_scaffolds_124_S11	Norway_scaffolds_101_S4	0.008695	79.3971	77.1497
Norway_scaffolds_101_S4	Norway_scaffolds_124_S11	0.008695	79.3971	77.1497
India_scaffolds_E16	India_scaffolds_E9	0.0132138	79.354	77.1491
India_scaffolds_E9	India_scaffolds_E16	0.0132138	79.354	77.1491
Norway_scaffolds_134_S18	Norway_scaffolds_106_S19	0.0123694	79.3404	77.132
Norway_scaffolds_106_S19	Norway_scaffolds_134_S18	0.0123694	79.3404	77.132
Norway_scaffolds_138_S4	Norway_scaffolds_134_S18	0.010507	79.2934	77.13
Norway_scaffolds_134_S18	Norway_scaffolds_138_S4	0.010507	79.2934	77.13
Norway_scaffolds_125_S14	Norway_scaffolds_137_S1	0.0107767	79.2933	77.1252
Norway_scaffolds_137_S1	Norway_scaffolds_125_S14	0.0107767	79.2933	77.1252
Norway_scaffolds_109_S5	Norway_scaffolds_147_S11	0.0101248	79.2626	77.1064
Norway_scaffolds_147_S11	Norway_scaffolds_109_S5	0.0101248	79.2626	77.1064
Norway_scaffolds_141_S16	Norway_scaffolds_111_S11	0.002164	79.2621	77.1023
Norway_scaffolds_111_S11	Norway_scaffolds_141_S16	0.002164	79.2621	77.1023
Norway_scaffolds_124_S11	Norway_scaffolds_137_S1	0.009089	79.2522	77.0987
Norway_scaffolds_137_S1	Norway_scaffolds_124_S11	0.009089	79.2522	77.0987
Norway_scaffolds_135_S21	Norway_scaffolds_100_S1	0.007969	79.2294	77.0825
Norway_scaffolds_100_S1	Norway_scaffolds_135_S21	0.007969	79.2294	77.0825
Norway_scaffolds_148_S14	Norway_scaffolds_110_S8	0.0104584	79.2251	77.053
Norway_scaffolds_110_S8	Norway_scaffolds_148_S14	0.0104584	79.2251	77.053
Norway_scaffolds_113_S17	Norway_scaffolds_106_S19	0.0109209	79.2159	77.0388
Norway_scaffolds_106_S19	Norway_scaffolds_113_S17	0.0109209	79.2159	77.0388
India_scaffolds_E23	India_scaffolds_E11	0.010942	79.2019	77.0327
India_scaffolds_E11	India_scaffolds_E23	0.010942	79.2019	77.0327
Norway_scaffolds_148_S14	Norway_scaffolds_137_S1	0.009989	79.1967	77.0207
Norway_scaffolds_137_S1	Norway_scaffolds_148_S14	0.009989	79.1967	77.0207
Norway_scaffolds_124_S11	Norway_scaffolds_108_S2	0.0108711	79.176	77.017
Norway_scaffolds_108_S2	Norway_scaffolds_124_S11	0.0108711	79.176	77.017
Norway_scaffolds_141_S16	Norway_scaffolds_153_S11	0.001075	79.1714	77.0082
Norway_scaffolds_153_S11	Norway_scaffolds_141_S16	0.001075	79.1714	77.0082
Norway_scaffolds_143_S22	Norway_scaffolds_114_S20	0.0122722	79.1467	77.0069
Norway_scaffolds_114_S20	Norway_scaffolds_143_S22	0.0122722	79.1467	77.0069
Norway_scaffolds_131_S9	Norway_scaffolds_140_S13	0.009053	79.1411	77.0051
Norway_scaffolds_140_S13	Norway_scaffolds_131_S9	0.009053	79.1411	77.0051
Norway_scaffolds_143_S22	Norway_scaffolds_101_S4	0.0117541	79.1142	77.0021
Norway_scaffolds_101_S4	Norway_scaffolds_143_S22	0.0117541	79.1142	77.0021
Norway_scaffolds_148_S14	Norway_scaffolds_143_S22	0.0114279	79.0804	77.0019
Norway_scaffolds_143_S22	Norway_scaffolds_148_S14	0.0114279	79.0804	77.0019
Norway_scaffolds_121_S18	Norway_scaffolds_114_S20	0.0156675	79.0642	76.9945
Norway_scaffolds_114_S20	Norway_scaffolds_121_S18	0.0156675	79.0642	76.9945
India_scaffolds_E28	Norway_scaffolds_151_S23	0.0155666	79.0576	76.9832
Norway_scaffolds_151_S23	India_scaffolds_E28	0.0155666	79.0576	76.9832
Norway_scaffolds_131_S9	Norway_scaffolds_106_S19	0.009885	79.0481	76.9821
Norway_scaffolds_106_S19	Norway_scaffolds_131_S9	0.009885	79.0481	76.9821
Norway_scaffolds_118_S9	Norway_scaffolds_147_S11	0.009203	79.0457	76.9738
Norway_scaffolds_147_S11	Norway_scaffolds_118_S9	0.009203	79.0457	76.9738
Norway_scaffolds_111_S11	Norway_scaffolds_124_S11	0.009375	79.0381	76.9633
Norway_scaffolds_124_S11	Norway_scaffolds_111_S11	0.009375	79.0381	76.9633
Norway_scaffolds_104_S13	Norway_scaffolds_140_S13	0.009558	79.0378	76.9632
Norway_scaffolds_140_S13	Norway_scaffolds_104_S13	0.009558	79.0378	76.9632
Norway_scaffolds_133_S15	Norway_scaffolds_124_S11	0.009167	79.0198	76.9593
Norway_scaffolds_124_S11	Norway_scaffolds_133_S15	0.009167	79.0198	76.9593
India_scaffolds_E28	India_scaffolds_E8	0.009798	79.0162	76.9559
India_scaffolds_E8	India_scaffolds_E28	0.009798	79.0162	76.9559
Norway_scaffolds_140_S13	Norway_scaffolds_106_S19	0.0112274	79.0159	76.949
Norway_scaffolds_106_S19	Norway_scaffolds_140_S13	0.0112274	79.0159	76.949
Norway_scaffolds_135_S21	Norway_scaffolds_112_S14	0.0144284	79.0104	76.9348
Norway_scaffolds_112_S14	Norway_scaffolds_135_S21	0.0144284	79.0104	76.9348
Norway_scaffolds_112_S14	India_scaffolds_E26	0.0110003	79.0025	76.9317
India_scaffolds_E26	Norway_scaffolds_112_S14	0.0110003	79.0025	76.9317
Norway_scaffolds_109_S5	Norway_scaffolds_153_S11	0.002799	78.9963	76.9241
Norway_scaffolds_153_S11	Norway_scaffolds_109_S5	0.002799	78.9963	76.9241
Norway_scaffolds_135_S21	Norway_scaffolds_142_S19	0.007839	78.9784	76.9226
Norway_scaffolds_142_S19	Norway_scaffolds_135_S21	0.007839	78.9784	76.9226
India_scaffolds_E12	India_scaffolds_E22	0.008959	78.9705	76.9194
India_scaffolds_E22	India_scaffolds_E12	0.008959	78.9705	76.9194
India_scaffolds_E9	India_scaffolds_E15	0.0136811	78.9693	76.9053
India_scaffolds_E15	India_scaffolds_E9	0.0136811	78.9693	76.9053
Norway_scaffolds_135_S21	Norway_scaffolds_104_S13	0.0133001	78.9435	76.9022
Norway_scaffolds_104_S13	Norway_scaffolds_135_S21	0.0133001	78.9435	76.9022
Norway_scaffolds_109_S5	Norway_scaffolds_124_S11	0.009367	78.9394	76.9019
Norway_scaffolds_124_S11	Norway_scaffolds_109_S5	0.009367	78.9394	76.9019
India_scaffolds_E29	India_scaffolds_E3	0.0209605	78.9018	76.8979
India_scaffolds_E3	India_scaffolds_E29	0.0209605	78.9018	76.8979
Norway_scaffolds_109_S5	Norway_scaffolds_140_S13	0.0102354	78.8889	76.8921
Norway_scaffolds_140_S13	Norway_scaffolds_109_S5	0.0102354	78.8889	76.8921
Norway_scaffolds_138_S4	Norway_scaffolds_125_S14	0.009851	78.8832	76.8912
Norway_scaffolds_125_S14	Norway_scaffolds_138_S4	0.009851	78.8832	76.8912
India_scaffolds_E3	India_scaffolds_E5	0.0206843	78.863	76.89
India_scaffolds_E5	India_scaffolds_E3	0.0206843	78.863	76.89
Norway_scaffolds_124_S11	Norway_scaffolds_131_S9	0.0100138	78.8265	76.8878
Norway_scaffolds_131_S9	Norway_scaffolds_124_S11	0.0100138	78.8265	76.8878
Norway_scaffolds_111_S11	Norway_scaffolds_147_S11	0.00961	78.8255	76.8819
Norway_scaffolds_147_S11	Norway_scaffolds_111_S11	0.00961	78.8255	76.8819
Norway_scaffolds_112_S14	Norway_scaffolds_143_S22	0.011715	78.8158	76.8818
Norway_scaffolds_143_S22	Norway_scaffolds_112_S14	0.011715	78.8158	76.8818
Norway_scaffolds_118_S9	Norway_scaffolds_104_S13	0.0100775	78.8112	76.8771
Norway_scaffolds_104_S13	Norway_scaffolds_118_S9	0.0100775	78.8112	76.8771
India_scaffolds_E11	India_scaffolds_E8	0.0102425	78.805	76.8744
India_scaffolds_E8	India_scaffolds_E11	0.0102425	78.805	76.8744
Norway_scaffolds_134_S18	Norway_scaffolds_108_S2	0.011156	78.7997	76.8592
Norway_scaffolds_108_S2	Norway_scaffolds_134_S18	0.011156	78.7997	76.8592
Norway_scaffolds_137_S1	Norway_scaffolds_114_S20	0.008941	78.7867	76.8514
Norway_scaffolds_114_S20	Norway_scaffolds_137_S1	0.008941	78.7867	76.8514
Norway_scaffolds_133_S15	Norway_scaffolds_143_S22	0.0117964	78.7853	76.8427
Norway_scaffolds_143_S22	Norway_scaffolds_133_S15	0.0117964	78.7853	76.8427
India_scaffolds_E6	India_scaffolds_E28	0.009807	78.7844	76.8418
India_scaffolds_E28	India_scaffolds_E6	0.009807	78.7844	76.8418
Norway_scaffolds_112_S14	Norway_scaffolds_108_S2	0.0103866	78.7691	76.8316
Norway_scaffolds_108_S2	Norway_scaffolds_112_S14	0.0103866	78.7691	76.8316
Norway_scaffolds_135_S21	India_scaffolds_E26	0.0131725	78.7666	76.827
India_scaffolds_E26	Norway_scaffolds_135_S21	0.0131725	78.7666	76.827
Norway_scaffolds_135_S21	Norway_scaffolds_152_S3	0.0127563	78.7634	76.8199
Norway_scaffolds_152_S3	Norway_scaffolds_135_S21	0.0127563	78.7634	76.8199
Norway_scaffolds_108_S2	Norway_scaffolds_147_S11	0.0107131	78.754	76.819
Norway_scaffolds_147_S11	Norway_scaffolds_108_S2	0.0107131	78.754	76.819
Norway_scaffolds_118_S9	Norway_scaffolds_114_S20	0.009561	78.7329	76.8187
Norway_scaffolds_114_S20	Norway_scaffolds_118_S9	0.009561	78.7329	76.8187
Norway_scaffolds_111_S11	Norway_scaffolds_106_S19	0.0119949	78.7259	76.8181
Norway_scaffolds_106_S19	Norway_scaffolds_111_S11	0.0119949	78.7259	76.8181
Norway_scaffolds_138_S4	Norway_scaffolds_106_S19	0.0113298	78.7105	76.8093
Norway_scaffolds_106_S19	Norway_scaffolds_138_S4	0.0113298	78.7105	76.8093
Norway_scaffolds_103_S10	Norway_scaffolds_104_S13	0.0142588	78.6829	76.8029
Norway_scaffolds_104_S13	Norway_scaffolds_103_S10	0.0142588	78.6829	76.8029
Norway_scaffolds_124_S11	Norway_scaffolds_128_S23	0.009119	78.6804	76.8025
Norway_scaffolds_128_S23	Norway_scaffolds_124_S11	0.009119	78.6804	76.8025
Norway_scaffolds_149_S17	Norway_scaffolds_101_S4	0.009222	78.6799	76.7896
Norway_scaffolds_101_S4	Norway_scaffolds_149_S17	0.009222	78.6799	76.7896
Norway_scaffolds_110_S8	Norway_scaffolds_147_S11	0.0107668	78.6622	76.7879
Norway_scaffolds_147_S11	Norway_scaffolds_110_S8	0.0107668	78.6622	76.7879
India_scaffolds_E9	India_scaffolds_E10	0.0140362	78.6455	76.7858
India_scaffolds_E10	India_scaffolds_E9	0.0140362	78.6455	76.7858
Norway_scaffolds_135_S21	India_scaffolds_E20	0.00826	78.6395	76.7676
India_scaffolds_E20	Norway_scaffolds_135_S21	0.00826	78.6395	76.7676
India_scaffolds_E19	India_scaffolds_E22	0.009305	78.6393	76.7611
India_scaffolds_E22	India_scaffolds_E19	0.009305	78.6393	76.7611
India_scaffolds_E6	India_scaffolds_E11	0.0100802	78.633	76.7603
India_scaffolds_E11	India_scaffolds_E6	0.0100802	78.633	76.7603
Norway_scaffolds_133_S15	Norway_scaffolds_147_S11	0.00933	78.6291	76.7418
Norway_scaffolds_147_S11	Norway_scaffolds_133_S15	0.00933	78.6291	76.7418
India_scaffolds_E6	India_scaffolds_E22	0.0104103	78.6282	76.7403
India_scaffolds_E22	India_scaffolds_E6	0.0104103	78.6282	76.7403
India_scaffolds_E22	India_scaffolds_E8	0.0102611	78.6254	76.7344
India_scaffolds_E8	India_scaffolds_E22	0.0102611	78.6254	76.7344
Norway_scaffolds_136_S24	Norway_scaffolds_126_S17	0.0151959	78.6125	76.7281
Norway_scaffolds_126_S17	Norway_scaffolds_136_S24	0.0151959	78.6125	76.7281
Norway_scaffolds_113_S17	Norway_scaffolds_114_S20	0.009001	78.6117	76.7203
Norway_scaffolds_114_S20	Norway_scaffolds_113_S17	0.009001	78.6117	76.7203
India_scaffolds_E3	India_scaffolds_E15	0.020948	78.5845	76.7069
India_scaffolds_E15	India_scaffolds_E3	0.020948	78.5845	76.7069
Norway_scaffolds_138_S4	Norway_scaffolds_124_S11	0.009725	78.5738	76.697
Norway_scaffolds_124_S11	Norway_scaffolds_138_S4	0.009725	78.5738	76.697
Norway_scaffolds_151_S23	India_scaffolds_E14	0.005001	78.5475	76.6952
India_scaffolds_E14	Norway_scaffolds_151_S23	0.005001	78.5475	76.6952
Norway_scaffolds_127_S20	Norway_scaffolds_126_S17	0.0153227	78.5319	76.693
Norway_scaffolds_126_S17	Norway_scaffolds_127_S20	0.0153227	78.5319	76.693
Norway_scaffolds_135_S21	Norway_scaffolds_117	0.008251	78.5189	76.6734
Norway_scaffolds_117	Norway_scaffolds_135_S21	0.008251	78.5189	76.6734
Norway_scaffolds_128_S23	Norway_scaffolds_134_S18	0.009545	78.4874	76.6681
Norway_scaffolds_134_S18	Norway_scaffolds_128_S23	0.009545	78.4874	76.6681
Norway_scaffolds_116_S3	Norway_scaffolds_131_S9	0.009331	78.4837	76.664
Norway_scaffolds_131_S9	Norway_scaffolds_116_S3	0.009331	78.4837	76.664
Norway_scaffolds_118_S9	Norway_scaffolds_134_S18	0.0103425	78.4717	76.6317
Norway_scaffolds_134_S18	Norway_scaffolds_118_S9	0.0103425	78.4717	76.6317
India_scaffolds_E33	Norway_scaffolds_135_S21	0.008446	78.468	76.6281
Norway_scaffolds_135_S21	India_scaffolds_E33	0.008446	78.468	76.6281
Norway_scaffolds_151_S23	India_scaffolds_E4	0.007473	78.4648	76.5909
India_scaffolds_E4	Norway_scaffolds_151_S23	0.007473	78.4648	76.5909
Norway_scaffolds_135_S21	Norway_scaffolds_116_S3	0.0129548	78.4639	76.5895
Norway_scaffolds_116_S3	Norway_scaffolds_135_S21	0.0129548	78.4639	76.5895
Norway_scaffolds_122_S21	Norway_scaffolds_108_S2	0.0105727	78.4619	76.5814
Norway_scaffolds_108_S2	Norway_scaffolds_122_S21	0.0105727	78.4619	76.5814
India_scaffolds_E1	India_scaffolds_E7	0.009938	78.4603	76.5767
India_scaffolds_E7	India_scaffolds_E1	0.009938	78.4603	76.5767
Norway_scaffolds_112_S14	Norway_scaffolds_110_S8	0.010362	78.4567	76.5706
Norway_scaffolds_110_S8	Norway_scaffolds_112_S14	0.010362	78.4567	76.5706
India_scaffolds_K37_E34	India_scaffolds_E4	0.0101459	78.4281	76.5692
India_scaffolds_E4	India_scaffolds_K37_E34	0.0101459	78.4281	76.5692
India_scaffolds_E3	India_scaffolds_E10	0.0209968	78.4237	76.5627
India_scaffolds_E10	India_scaffolds_E3	0.0209968	78.4237	76.5627
Norway_scaffolds_138_S4	Norway_scaffolds_104_S13	0.009346	78.4065	76.5527
Norway_scaffolds_104_S13	Norway_scaffolds_138_S4	0.009346	78.4065	76.5527
Norway_scaffolds_155_S17	Norway_scaffolds_101_S4	0.0003909	78.4002	76.551
Norway_scaffolds_101_S4	Norway_scaffolds_155_S17	0.0003909	78.4002	76.551
Norway_scaffolds_118_S9	Norway_scaffolds_106_S19	0.0113037	78.399	76.5433
Norway_scaffolds_106_S19	Norway_scaffolds_118_S9	0.0113037	78.399	76.5433
Norway_scaffolds_149_S17	Norway_scaffolds_131_S9	0.008915	78.3796	76.5353
Norway_scaffolds_131_S9	Norway_scaffolds_149_S17	0.008915	78.3796	76.5353
Norway_scaffolds_133_S15	Norway_scaffolds_131_S9	0.0100106	78.3517	76.53
Norway_scaffolds_131_S9	Norway_scaffolds_133_S15	0.0100106	78.3517	76.53
Norway_scaffolds_125_S14	Norway_scaffolds_140_S13	0.009742	78.3498	76.5142
Norway_scaffolds_140_S13	Norway_scaffolds_125_S14	0.009742	78.3498	76.5142
Norway_scaffolds_148_S14	Norway_scaffolds_113_S17	0.0101289	78.3338	76.5087
Norway_scaffolds_113_S17	Norway_scaffolds_148_S14	0.0101289	78.3338	76.5087
Norway_scaffolds_126_S17	Norway_scaffolds_120_S15	0.0152939	78.3312	76.5032
Norway_scaffolds_120_S15	Norway_scaffolds_126_S17	0.0152939	78.3312	76.5032
Norway_scaffolds_128_S23	Norway_scaffolds_147_S11	0.009361	78.3296	76.4985
Norway_scaffolds_147_S11	Norway_scaffolds_128_S23	0.009361	78.3296	76.4985
India_scaffolds_E19	India_scaffolds_E11	0.009707	78.3085	76.4976
India_scaffolds_E11	India_scaffolds_E19	0.009707	78.3085	76.4976
Norway_scaffolds_126_S17	Norway_scaffolds_123_S24	0.0153922	78.2832	76.4953
Norway_scaffolds_123_S24	Norway_scaffolds_126_S17	0.0153922	78.2832	76.4953
India_scaffolds_E4	India_scaffolds_E14	0.006982	78.257	76.4837
India_scaffolds_E14	India_scaffolds_E4	0.006982	78.257	76.4837
Norway_scaffolds_111_S11	Norway_scaffolds_140_S13	0.009666	78.2268	76.4748
Norway_scaffolds_140_S13	Norway_scaffolds_111_S11	0.009666	78.2268	76.4748
Norway_scaffolds_133_S15	Norway_scaffolds_140_S13	0.009509	78.2169	76.4745
Norway_scaffolds_140_S13	Norway_scaffolds_133_S15	0.009509	78.2169	76.4745
Norway_scaffolds_131_S9	Norway_scaffolds_147_S11	0.009633	78.2157	76.4511
Norway_scaffolds_147_S11	Norway_scaffolds_131_S9	0.009633	78.2157	76.4511
India_scaffolds_E27	India_scaffolds_E4	0.0101148	78.2086	76.4383
India_scaffolds_E4	India_scaffolds_E27	0.0101148	78.2086	76.4383
India_scaffolds_E23	India_scaffolds_E8	0.011443	78.1807	76.4329
India_scaffolds_E8	India_scaffolds_E23	0.011443	78.1807	76.4329
Norway_scaffolds_109_S5	Norway_scaffolds_143_S22	0.0120301	78.1643	76.427
Norway_scaffolds_143_S22	Norway_scaffolds_109_S5	0.0120301	78.1643	76.427
Norway_scaffolds_122_S21	Norway_scaffolds_110_S8	0.010583	78.1474	76.4192
Norway_scaffolds_110_S8	Norway_scaffolds_122_S21	0.010583	78.1474	76.4192
Norway_scaffolds_108_S2	Norway_scaffolds_114_S20	0.0112327	78.1228	76.4053
Norway_scaffolds_114_S20	Norway_scaffolds_108_S2	0.0112327	78.1228	76.4053
Norway_scaffolds_141_S16	Norway_scaffolds_116_S3	0.001915	78.1205	76.397
Norway_scaffolds_116_S3	Norway_scaffolds_141_S16	0.001915	78.1205	76.397
Norway_scaffolds_128_S23	Norway_scaffolds_131_S9	0.009453	78.1177	76.396
Norway_scaffolds_131_S9	Norway_scaffolds_128_S23	0.009453	78.1177	76.396
Norway_scaffolds_111_S11	Norway_scaffolds_131_S9	0.009988	78.1116	76.395
Norway_scaffolds_131_S9	Norway_scaffolds_111_S11	0.009988	78.1116	76.395
Norway_scaffolds_109_S5	Norway_scaffolds_106_S19	0.011801	78.0883	76.3812
Norway_scaffolds_106_S19	Norway_scaffolds_109_S5	0.011801	78.0883	76.3812
Norway_scaffolds_149_S17	Norway_scaffolds_133_S15	0.0106484	78.0789	76.3602
Norway_scaffolds_133_S15	Norway_scaffolds_149_S17	0.0106484	78.0789	76.3602
Norway_scaffolds_122_S21	Norway_scaffolds_143_S22	0.0116472	78.0722	76.3566
Norway_scaffolds_143_S22	Norway_scaffolds_122_S21	0.0116472	78.0722	76.3566
India_scaffolds_E6	India_scaffolds_E23	0.011432	78.0473	76.3547
India_scaffolds_E23	India_scaffolds_E6	0.011432	78.0473	76.3547
Norway_scaffolds_122_S21	Norway_scaffolds_118_S9	0.009834	78.0396	76.3483
Norway_scaffolds_118_S9	Norway_scaffolds_122_S21	0.009834	78.0396	76.3483
Norway_scaffolds_111_S11	Norway_scaffolds_143_S22	0.0120054	78.0364	76.3478
Norway_scaffolds_143_S22	Norway_scaffolds_111_S11	0.0120054	78.0364	76.3478
India_scaffolds_E29	India_scaffolds_E13	0.0154072	78.0288	76.3344
India_scaffolds_E13	India_scaffolds_E29	0.0154072	78.0288	76.3344
India_scaffolds_E27	India_scaffolds_E3	0.007912	78.0137	76.3027
India_scaffolds_E3	India_scaffolds_E27	0.007912	78.0137	76.3027
Norway_scaffolds_109_S5	Norway_scaffolds_135_S21	0.0132962	78.003	76.3004
Norway_scaffolds_135_S21	Norway_scaffolds_109_S5	0.0132962	78.003	76.3004
Norway_scaffolds_122_S21	Norway_scaffolds_137_S1	0.0102198	77.9961	76.2996
Norway_scaffolds_137_S1	Norway_scaffolds_122_S21	0.0102198	77.9961	76.2996
Norway_scaffolds_149_S17	India_scaffolds_E26	0.009519	77.9918	76.292
India_scaffolds_E26	Norway_scaffolds_149_S17	0.009519	77.9918	76.292
Norway_scaffolds_138_S4	Norway_scaffolds_147_S11	0.0106334	77.9639	76.2905
Norway_scaffolds_147_S11	Norway_scaffolds_138_S4	0.0106334	77.9639	76.2905
Norway_scaffolds_122_S21	Norway_scaffolds_124_S11	0.0104846	77.9584	76.2867
Norway_scaffolds_124_S11	Norway_scaffolds_122_S21	0.0104846	77.9584	76.2867
Norway_scaffolds_139_S7	India_scaffolds_E9	0.0189369	77.9569	76.2845
India_scaffolds_E9	Norway_scaffolds_139_S7	0.0189369	77.9569	76.2845
Norway_scaffolds_116_S3	Norway_scaffolds_124_S11	0.009104	77.9498	76.2799
Norway_scaffolds_124_S11	Norway_scaffolds_116_S3	0.009104	77.9498	76.2799
Norway_scaffolds_125_S14	Norway_scaffolds_114_S20	0.0101753	77.9302	76.2733
Norway_scaffolds_114_S20	Norway_scaffolds_125_S14	0.0101753	77.9302	76.2733
Norway_scaffolds_122_S21	India_scaffolds_E26	0.0102689	77.9029	76.2693
India_scaffolds_E26	Norway_scaffolds_122_S21	0.0102689	77.9029	76.2693
Norway_scaffolds_141_S16	Norway_scaffolds_125_S14	0.00198	77.8907	76.2613
Norway_scaffolds_125_S14	Norway_scaffolds_141_S16	0.00198	77.8907	76.2613
India_scaffolds_E28	India_scaffolds_E7	0.0104273	77.888	76.2553
India_scaffolds_E7	India_scaffolds_E28	0.0104273	77.888	76.2553
Norway_scaffolds_153_S11	Norway_scaffolds_125_S14	0.002149	77.8722	76.2528
Norway_scaffolds_125_S14	Norway_scaffolds_153_S11	0.002149	77.8722	76.2528
Norway_scaffolds_132_S12	India_scaffolds_E14	0.004417	77.8671	76.2413
India_scaffolds_E14	Norway_scaffolds_132_S12	0.004417	77.8671	76.2413
Norway_scaffolds_132_S12	India_scaffolds_E28	0.015636	77.8599	76.2341
India_scaffolds_E28	Norway_scaffolds_132_S12	0.015636	77.8599	76.2341
Norway_scaffolds_112_S14	Norway_scaffolds_137_S1	0.0104631	77.8596	76.233
Norway_scaffolds_137_S1	Norway_scaffolds_112_S14	0.0104631	77.8596	76.233
Norway_scaffolds_155_S17	Norway_scaffolds_138_S4	0.0005776	77.8545	76.2318
Norway_scaffolds_138_S4	Norway_scaffolds_155_S17	0.0005776	77.8545	76.2318
Norway_scaffolds_110_S8	Norway_scaffolds_114_S20	0.0111831	77.8433	76.2169
Norway_scaffolds_114_S20	Norway_scaffolds_110_S8	0.0111831	77.8433	76.2169
Norway_scaffolds_125_S14	Norway_scaffolds_147_S11	0.010335	77.8303	76.2025
Norway_scaffolds_147_S11	Norway_scaffolds_125_S14	0.010335	77.8303	76.2025
Norway_scaffolds_138_S4	Norway_scaffolds_131_S9	0.009619	77.8226	76.1842
Norway_scaffolds_131_S9	Norway_scaffolds_138_S4	0.009619	77.8226	76.1842
Norway_scaffolds_147_S11	Norway_scaffolds_106_S19	0.011944	77.8212	76.1693
Norway_scaffolds_106_S19	Norway_scaffolds_147_S11	0.011944	77.8212	76.1693
Norway_scaffolds_149_S17	Norway_scaffolds_116_S3	0.0102768	77.8174	76.167
Norway_scaffolds_116_S3	Norway_scaffolds_149_S17	0.0102768	77.8174	76.167
Norway_scaffolds_148_S14	Norway_scaffolds_147_S11	0.0112195	77.8122	76.1548
Norway_scaffolds_147_S11	Norway_scaffolds_148_S14	0.0112195	77.8122	76.1548
Norway_scaffolds_152_S3	Norway_scaffolds_143_S22	0.0107829	77.7561	76.1547
Norway_scaffolds_143_S22	Norway_scaffolds_152_S3	0.0107829	77.7561	76.1547
Norway_scaffolds_124_S11	Norway_scaffolds_140_S13	0.009418	77.7498	76.1541
Norway_scaffolds_140_S13	Norway_scaffolds_124_S11	0.009418	77.7498	76.1541
Norway_scaffolds_148_S14	Norway_scaffolds_138_S4	0.009862	77.7436	76.1524
Norway_scaffolds_138_S4	Norway_scaffolds_148_S14	0.009862	77.7436	76.1524
India_scaffolds_E29	India_scaffolds_E9	0.0141662	77.7395	76.1515
India_scaffolds_E9	India_scaffolds_E29	0.0141662	77.7395	76.1515
Norway_scaffolds_133_S15	Norway_scaffolds_106_S19	0.0114021	77.739	76.1456
Norway_scaffolds_106_S19	Norway_scaffolds_133_S15	0.0114021	77.739	76.1456
Norway_scaffolds_108_S2	Norway_scaffolds_106_S19	0.0125483	77.7317	76.1431
Norway_scaffolds_106_S19	Norway_scaffolds_108_S2	0.0125483	77.7317	76.1431
Norway_scaffolds_149_S17	Norway_scaffolds_111_S11	0.0106434	77.7316	76.12
Norway_scaffolds_111_S11	Norway_scaffolds_149_S17	0.0106434	77.7316	76.12
India_scaffolds_E1	Norway_scaffolds_132_S12	0.0147288	77.706	76.1117
Norway_scaffolds_132_S12	India_scaffolds_E1	0.0147288	77.706	76.1117
India_scaffolds_E13	India_scaffolds_E16	0.0149304	77.7018	76.0998
India_scaffolds_E16	India_scaffolds_E13	0.0149304	77.7018	76.0998
Norway_scaffolds_109_S5	Norway_scaffolds_131_S9	0.0100564	77.6814	76.0936
Norway_scaffolds_131_S9	Norway_scaffolds_109_S5	0.0100564	77.6814	76.0936
India_scaffolds_E26	Norway_scaffolds_114_S20	0.0103808	77.6675	76.0883
Norway_scaffolds_114_S20	India_scaffolds_E26	0.0103808	77.6675	76.0883
Norway_scaffolds_103_S10	Norway_scaffolds_111_S11	0.0145316	77.6041	76.0762
Norway_scaffolds_111_S11	Norway_scaffolds_103_S10	0.0145316	77.6041	76.0762
Norway_scaffolds_104_S13	Norway_scaffolds_147_S11	0.0106391	77.5991	76.0734
Norway_scaffolds_147_S11	Norway_scaffolds_104_S13	0.0106391	77.5991	76.0734
Norway_scaffolds_148_S14	Norway_scaffolds_134_S18	0.0106981	77.597	76.0655
Norway_scaffolds_134_S18	Norway_scaffolds_148_S14	0.0106981	77.597	76.0655
Norway_scaffolds_125_S14	Norway_scaffolds_106_S19	0.0108155	77.5963	76.0614
Norway_scaffolds_106_S19	Norway_scaffolds_125_S14	0.0108155	77.5963	76.0614
Norway_scaffolds_112_S14	Norway_scaffolds_134_S18	0.0118866	77.5855	76.0548
Norway_scaffolds_134_S18	Norway_scaffolds_112_S14	0.0118866	77.5855	76.0548
Norway_scaffolds_122_S21	Norway_scaffolds_135_S21	0.0138575	77.5694	76.0349
Norway_scaffolds_135_S21	Norway_scaffolds_122_S21	0.0138575	77.5694	76.0349
Norway_scaffolds_110_S8	Norway_scaffolds_104_S13	0.0108501	77.5631	76.02
Norway_scaffolds_104_S13	Norway_scaffolds_110_S8	0.0108501	77.5631	76.02
Norway_scaffolds_148_S14	Norway_scaffolds_128_S23	0.009553	77.5406	76.018
Norway_scaffolds_128_S23	Norway_scaffolds_148_S14	0.009553	77.5406	76.018
Norway_scaffolds_112_S14	Norway_scaffolds_128_S23	0.009951	77.5134	75.9996
Norway_scaffolds_128_S23	Norway_scaffolds_112_S14	0.009951	77.5134	75.9996
Norway_scaffolds_110_S8	Norway_scaffolds_106_S19	0.0125705	77.5094	75.9982
Norway_scaffolds_106_S19	Norway_scaffolds_110_S8	0.0125705	77.5094	75.9982
Norway_scaffolds_125_S14	Norway_scaffolds_143_S22	0.0118396	77.4994	75.9959
Norway_scaffolds_143_S22	Norway_scaffolds_125_S14	0.0118396	77.4994	75.9959
Norway_scaffolds_148_S14	India_scaffolds_E21	0.0116672	77.4704	75.9926
India_scaffolds_E21	Norway_scaffolds_148_S14	0.0116672	77.4704	75.9926
Norway_scaffolds_149_S17	Norway_scaffolds_108_S2	0.0100373	77.4566	75.986
Norway_scaffolds_108_S2	Norway_scaffolds_149_S17	0.0100373	77.4566	75.986
Norway_scaffolds_131_S9	Norway_scaffolds_104_S13	0.009142	77.4396	75.9839
Norway_scaffolds_104_S13	Norway_scaffolds_131_S9	0.009142	77.4396	75.9839
India_scaffolds_E21	Norway_scaffolds_101_S4	0.01187	77.4274	75.9683
Norway_scaffolds_101_S4	India_scaffolds_E21	0.01187	77.4274	75.9683
India_scaffolds_E27	India_scaffolds_E28	0.0162823	77.4102	75.9593
India_scaffolds_E28	India_scaffolds_E27	0.0162823	77.4102	75.9593
Norway_scaffolds_135_S21	Norway_scaffolds_118_S9	0.0131048	77.4099	75.9424
Norway_scaffolds_118_S9	Norway_scaffolds_135_S21	0.0131048	77.4099	75.9424
Norway_scaffolds_121_S18	Norway_scaffolds_148_S14	0.0132776	77.3802	75.9272
Norway_scaffolds_148_S14	Norway_scaffolds_121_S18	0.0132776	77.3802	75.9272
Norway_scaffolds_109_S5	Norway_scaffolds_149_S17	0.0106704	77.3716	75.9212
Norway_scaffolds_149_S17	Norway_scaffolds_109_S5	0.0106704	77.3716	75.9212
Norway_scaffolds_138_S4	Norway_scaffolds_114_S20	0.0103687	77.3523	75.9206
Norway_scaffolds_114_S20	Norway_scaffolds_138_S4	0.0103687	77.3523	75.9206
Norway_scaffolds_155_S17	India_scaffolds_E26	0.0009224	77.3472	75.9091
India_scaffolds_E26	Norway_scaffolds_155_S17	0.0009224	77.3472	75.9091
India_scaffolds_E17	Norway_scaffolds_135_S21	0.0078	77.3395	75.9074
Norway_scaffolds_135_S21	India_scaffolds_E17	0.0078	77.3395	75.9074
Norway_scaffolds_135_S21	Norway_scaffolds_133_S15	0.0130138	77.3376	75.8915
Norway_scaffolds_133_S15	Norway_scaffolds_135_S21	0.0130138	77.3376	75.8915
Norway_scaffolds_135_S21	Norway_scaffolds_137_S1	0.0126568	77.3327	75.889
Norway_scaffolds_137_S1	Norway_scaffolds_135_S21	0.0126568	77.3327	75.889
Norway_scaffolds_102_S7	Norway_scaffolds_148_S14	0.0131489	77.3165	75.8838
Norway_scaffolds_148_S14	Norway_scaffolds_102_S7	0.0131489	77.3165	75.8838
Norway_scaffolds_102_S7	Norway_scaffolds_104_S13	0.0139973	77.2842	75.8823
Norway_scaffolds_104_S13	Norway_scaffolds_102_S7	0.0139973	77.2842	75.8823
Norway_scaffolds_149_S17	Norway_scaffolds_110_S8	0.009979	77.2819	75.8822
Norway_scaffolds_110_S8	Norway_scaffolds_149_S17	0.009979	77.2819	75.8822
India_scaffolds_E13	India_scaffolds_E15	0.0156963	77.2518	75.8798
India_scaffolds_E15	India_scaffolds_E13	0.0156963	77.2518	75.8798
Norway_scaffolds_103_S10	Norway_scaffolds_133_S15	0.0143328	77.2455	75.8748
Norway_scaffolds_133_S15	Norway_scaffolds_103_S10	0.0143328	77.2455	75.8748
Norway_scaffolds_128_S23	Norway_scaffolds_104_S13	0.009525	77.237	75.8635
Norway_scaffolds_104_S13	Norway_scaffolds_128_S23	0.009525	77.237	75.8635
Norway_scaffolds_135_S21	Norway_scaffolds_113_S17	0.0128109	77.2329	75.8617
Norway_scaffolds_113_S17	Norway_scaffolds_135_S21	0.0128109	77.2329	75.8617
Norway_scaffolds_131_S9	Norway_scaffolds_114_S20	0.009168	77.2274	75.8587
Norway_scaffolds_114_S20	Norway_scaffolds_131_S9	0.009168	77.2274	75.8587
Norway_scaffolds_135_S21	Norway_scaffolds_111_S11	0.0130329	77.2167	75.8402
Norway_scaffolds_111_S11	Norway_scaffolds_135_S21	0.0130329	77.2167	75.8402
Norway_scaffolds_109_S5	Norway_scaffolds_103_S10	0.0145725	77.2147	75.8357
Norway_scaffolds_103_S10	Norway_scaffolds_109_S5	0.0145725	77.2147	75.8357
Norway_scaffolds_122_S21	Norway_scaffolds_138_S4	0.0101362	77.2078	75.8354
Norway_scaffolds_138_S4	Norway_scaffolds_122_S21	0.0101362	77.2078	75.8354
India_scaffolds_K37_E34	India_scaffolds_E3	0.007243	77.2021	75.8352
India_scaffolds_E3	India_scaffolds_K37_E34	0.007243	77.2021	75.8352
Norway_scaffolds_104_S13	Norway_scaffolds_106_S19	0.0107893	77.1813	75.832
Norway_scaffolds_106_S19	Norway_scaffolds_104_S13	0.0107893	77.1813	75.832
India_scaffolds_E13	Norway_scaffolds_145_S5	0.0166637	77.1414	75.8244
Norway_scaffolds_145_S5	India_scaffolds_E13	0.0166637	77.1414	75.8244
Norway_scaffolds_112_S14	Norway_scaffolds_113_S17	0.0105884	77.1187	75.8231
Norway_scaffolds_113_S17	Norway_scaffolds_112_S14	0.0105884	77.1187	75.8231
Norway_scaffolds_104_S13	Norway_scaffolds_108_S2	0.0108983	77.1021	75.8224
Norway_scaffolds_108_S2	Norway_scaffolds_104_S13	0.0108983	77.1021	75.8224
Norway_scaffolds_102_S7	Norway_scaffolds_143_S22	0.0143906	77.1011	75.8142
Norway_scaffolds_143_S22	Norway_scaffolds_102_S7	0.0143906	77.1011	75.8142
Norway_scaffolds_112_S14	Norway_scaffolds_147_S11	0.0113183	77.0954	75.8117
Norway_scaffolds_147_S11	Norway_scaffolds_112_S14	0.0113183	77.0954	75.8117
Norway_scaffolds_131_S9	Norway_scaffolds_125_S14	0.0102688	77.0894	75.802
Norway_scaffolds_125_S14	Norway_scaffolds_131_S9	0.0102688	77.0894	75.802
Norway_scaffolds_148_S14	Norway_scaffolds_140_S13	0.0104651	77.0768	75.7838
Norway_scaffolds_140_S13	Norway_scaffolds_148_S14	0.0104651	77.0768	75.7838
Norway_scaffolds_122_S21	Norway_scaffolds_113_S17	0.0104111	77.0629	75.777
Norway_scaffolds_113_S17	Norway_scaffolds_122_S21	0.0104111	77.0629	75.777
Norway_scaffolds_146_S8	Norway_scaffolds_114_S20	0.0135839	77.0532	75.7762
Norway_scaffolds_114_S20	Norway_scaffolds_146_S8	0.0135839	77.0532	75.7762
Norway_scaffolds_121_S18	Norway_scaffolds_101_S4	0.0128061	77.0498	75.7511
Norway_scaffolds_101_S4	Norway_scaffolds_121_S18	0.0128061	77.0498	75.7511
India_scaffolds_E1	India_scaffolds_E27	0.015108	77.0475	75.7338
India_scaffolds_E27	India_scaffolds_E1	0.015108	77.0475	75.7338
Norway_scaffolds_134_S18	Norway_scaffolds_131_S9	0.009459	77.0438	75.728
Norway_scaffolds_131_S9	Norway_scaffolds_134_S18	0.009459	77.0438	75.728
India_scaffolds_E22	India_scaffolds_E7	0.0101047	77.0344	75.7118
India_scaffolds_E7	India_scaffolds_E22	0.0101047	77.0344	75.7118
Norway_scaffolds_135_S21	India_scaffolds_E25	0.007935	77.0113	75.708
India_scaffolds_E25	Norway_scaffolds_135_S21	0.007935	77.0113	75.708
Norway_scaffolds_148_S14	Norway_scaffolds_146_S8	0.0132616	77.0027	75.7035
Norway_scaffolds_146_S8	Norway_scaffolds_148_S14	0.0132616	77.0027	75.7035
Norway_scaffolds_148_S14	Norway_scaffolds_124_S11	0.009857	76.9622	75.6986
Norway_scaffolds_124_S11	Norway_scaffolds_148_S14	0.009857	76.9622	75.6986
Norway_scaffolds_112_S14	Norway_scaffolds_138_S4	0.0103808	76.9511	75.6877
Norway_scaffolds_138_S4	Norway_scaffolds_112_S14	0.0103808	76.9511	75.6877
Norway_scaffolds_128_S23	Norway_scaffolds_106_S19	0.0109535	76.9478	75.6812
Norway_scaffolds_106_S19	Norway_scaffolds_128_S23	0.0109535	76.9478	75.6812
Norway_scaffolds_148_S14	Norway_scaffolds_106_S19	0.0102105	76.9284	75.6771
Norway_scaffolds_106_S19	Norway_scaffolds_148_S14	0.0102105	76.9284	75.6771
Norway_scaffolds_132_S12	India_scaffolds_E4	0.007638	76.9218	75.672
India_scaffolds_E4	Norway_scaffolds_132_S12	0.007638	76.9218	75.672
India_scaffolds_E21	Norway_scaffolds_137_S1	0.0120575	76.9087	75.6648
Norway_scaffolds_137_S1	India_scaffolds_E21	0.0120575	76.9087	75.6648
India_scaffolds_E26	Norway_scaffolds_143_S22	0.0117195	76.8998	75.6527
Norway_scaffolds_143_S22	India_scaffolds_E26	0.0117195	76.8998	75.6527
Norway_scaffolds_112_S14	India_scaffolds_E21	0.0118815	76.8993	75.6519
India_scaffolds_E21	Norway_scaffolds_112_S14	0.0118815	76.8993	75.6519
India_scaffolds_E21	Norway_scaffolds_114_S20	0.0124096	76.8849	75.6518
Norway_scaffolds_114_S20	India_scaffolds_E21	0.0124096	76.8849	75.6518
Norway_scaffolds_113_S17	Norway_scaffolds_143_S22	0.0119693	76.8654	75.6462
Norway_scaffolds_143_S22	Norway_scaffolds_113_S17	0.0119693	76.8654	75.6462
Norway_scaffolds_151_S23	India_scaffolds_E8	0.0145018	76.8223	75.628
India_scaffolds_E8	Norway_scaffolds_151_S23	0.0145018	76.8223	75.628
Norway_scaffolds_124_S11	Norway_scaffolds_147_S11	0.0103334	76.7976	75.6251
Norway_scaffolds_147_S11	Norway_scaffolds_124_S11	0.0103334	76.7976	75.6251
Norway_scaffolds_135_S21	Norway_scaffolds_138_S4	0.0125674	76.7971	75.6204
Norway_scaffolds_138_S4	Norway_scaffolds_135_S21	0.0125674	76.7971	75.6204
Norway_scaffolds_122_S21	Norway_scaffolds_128_S23	0.0098	76.7892	75.6199
Norway_scaffolds_128_S23	Norway_scaffolds_122_S21	0.0098	76.7892	75.6199
India_scaffolds_E6	Norway_scaffolds_151_S23	0.0144692	76.7855	75.6195
Norway_scaffolds_151_S23	India_scaffolds_E6	0.0144692	76.7855	75.6195
Norway_scaffolds_124_S11	Norway_scaffolds_106_S19	0.0111026	76.7626	75.618
Norway_scaffolds_106_S19	Norway_scaffolds_124_S11	0.0111026	76.7626	75.618
Norway_scaffolds_149_S17	Norway_scaffolds_114_S20	0.008484	76.7512	75.6019
Norway_scaffolds_114_S20	Norway_scaffolds_149_S17	0.008484	76.7512	75.6019
Norway_scaffolds_113_S17	Norway_scaffolds_146_S8	0.0127912	76.7451	75.6012
Norway_scaffolds_146_S8	Norway_scaffolds_113_S17	0.0127912	76.7451	75.6012
Norway_scaffolds_137_S1	Norway_scaffolds_146_S8	0.0125527	76.7373	75.6001
Norway_scaffolds_146_S8	Norway_scaffolds_137_S1	0.0125527	76.7373	75.6001
Norway_scaffolds_149_S17	Norway_scaffolds_138_S4	0.009521	76.7306	75.5958
Norway_scaffolds_138_S4	Norway_scaffolds_149_S17	0.009521	76.7306	75.5958
Norway_scaffolds_102_S7	Norway_scaffolds_101_S4	0.0127488	76.7281	75.5945
Norway_scaffolds_101_S4	Norway_scaffolds_102_S7	0.0127488	76.7281	75.5945
India_scaffolds_E13	India_scaffolds_E10	0.0152636	76.7066	75.5933
India_scaffolds_E10	India_scaffolds_E13	0.0152636	76.7066	75.5933
Norway_scaffolds_148_S14	Norway_scaffolds_131_S9	0.0103239	76.6991	75.5802
Norway_scaffolds_131_S9	Norway_scaffolds_148_S14	0.0103239	76.6991	75.5802
Norway_scaffolds_124_S11	Norway_scaffolds_134_S18	0.010561	76.6975	75.5799
Norway_scaffolds_134_S18	Norway_scaffolds_124_S11	0.010561	76.6975	75.5799
Norway_scaffolds_152_S3	India_scaffolds_E21	0.0114233	76.665	75.5679
India_scaffolds_E21	Norway_scaffolds_152_S3	0.0114233	76.665	75.5679
India_scaffolds_E16	India_scaffolds_E3	0.0232394	76.6392	75.566
India_scaffolds_E3	India_scaffolds_E16	0.0232394	76.6392	75.566
Norway_scaffolds_103_S10	Norway_scaffolds_134_S18	0.0144378	76.6347	75.5616
Norway_scaffolds_134_S18	Norway_scaffolds_103_S10	0.0144378	76.6347	75.5616
Norway_scaffolds_149_S17	Norway_scaffolds_106_S19	0.0111993	76.6339	75.5589
Norway_scaffolds_106_S19	Norway_scaffolds_149_S17	0.0111993	76.6339	75.5589
Norway_scaffolds_102_S7	Norway_scaffolds_133_S15	0.0128995	76.63	75.5494
Norway_scaffolds_133_S15	Norway_scaffolds_102_S7	0.0128995	76.63	75.5494
Norway_scaffolds_109_S5	India_scaffolds_E21	0.0122477	76.6229	75.5482
India_scaffolds_E21	Norway_scaffolds_109_S5	0.0122477	76.6229	75.5482
Norway_scaffolds_113_S17	India_scaffolds_E21	0.0121276	76.6109	75.5433
India_scaffolds_E21	Norway_scaffolds_113_S17	0.0121276	76.6109	75.5433
Norway_scaffolds_124_S11	Norway_scaffolds_104_S13	0.009953	76.5916	75.5423
Norway_scaffolds_104_S13	Norway_scaffolds_124_S11	0.009953	76.5916	75.5423
Norway_scaffolds_134_S18	Norway_scaffolds_114_S20	0.009716	76.5435	75.5377
Norway_scaffolds_114_S20	Norway_scaffolds_134_S18	0.009716	76.5435	75.5377
Norway_scaffolds_148_S14	Norway_scaffolds_142_S19	0.0132696	76.5411	75.5373
Norway_scaffolds_142_S19	Norway_scaffolds_148_S14	0.0132696	76.5411	75.5373
Norway_scaffolds_148_S14	Norway_scaffolds_100_S1	0.0134105	76.5396	75.5332
Norway_scaffolds_100_S1	Norway_scaffolds_148_S14	0.0134105	76.5396	75.5332
Norway_scaffolds_121_S18	Norway_scaffolds_112_S14	0.0136643	76.536	75.5022
Norway_scaffolds_112_S14	Norway_scaffolds_121_S18	0.0136643	76.536	75.5022
Norway_scaffolds_102_S7	Norway_scaffolds_137_S1	0.0121584	76.5116	75.5009
Norway_scaffolds_137_S1	Norway_scaffolds_102_S7	0.0121584	76.5116	75.5009
Norway_scaffolds_102_S7	Norway_scaffolds_114_S20	0.013543	76.5071	75.493
Norway_scaffolds_114_S20	Norway_scaffolds_102_S7	0.013543	76.5071	75.493
Norway_scaffolds_103_S10	Norway_scaffolds_125_S14	0.0130022	76.5048	75.4911
Norway_scaffolds_125_S14	Norway_scaffolds_103_S10	0.0130022	76.5048	75.4911
Norway_scaffolds_143_S22	Norway_scaffolds_146_S8	0.0140333	76.5026	75.4864
Norway_scaffolds_146_S8	Norway_scaffolds_143_S22	0.0140333	76.5026	75.4864
Norway_scaffolds_110_S8	Norway_scaffolds_143_S22	0.0135533	76.4758	75.4816
Norway_scaffolds_143_S22	Norway_scaffolds_110_S8	0.0135533	76.4758	75.4816
India_scaffolds_E27	India_scaffolds_E11	0.0163323	76.4679	75.4813
India_scaffolds_E11	India_scaffolds_E27	0.0163323	76.4679	75.4813
Norway_scaffolds_140_S13	Norway_scaffolds_114_S20	0.008977	76.4651	75.4804
Norway_scaffolds_114_S20	Norway_scaffolds_140_S13	0.008977	76.4651	75.4804
Norway_scaffolds_102_S7	Norway_scaffolds_140_S13	0.0127512	76.457	75.4767
Norway_scaffolds_140_S13	Norway_scaffolds_102_S7	0.0127512	76.457	75.4767
Norway_scaffolds_135_S21	Norway_scaffolds_131_S9	0.0126492	76.4498	75.4756
Norway_scaffolds_131_S9	Norway_scaffolds_135_S21	0.0126492	76.4498	75.4756
India_scaffolds_E7	India_scaffolds_E11	0.0106146	76.4223	75.4717
India_scaffolds_E11	India_scaffolds_E7	0.0106146	76.4223	75.4717
India_scaffolds_K37_E34	India_scaffolds_E28	0.0165793	76.4199	75.4707
India_scaffolds_E28	India_scaffolds_K37_E34	0.0165793	76.4199	75.4707
India_scaffolds_E22	India_scaffolds_E11	0.009136	76.4194	75.4647
India_scaffolds_E11	India_scaffolds_E22	0.009136	76.4194	75.4647
Norway_scaffolds_109_S5	Norway_scaffolds_121_S18	0.0130044	76.4137	75.4635
Norway_scaffolds_121_S18	Norway_scaffolds_109_S5	0.0130044	76.4137	75.4635
Norway_scaffolds_124_S11	Norway_scaffolds_114_S20	0.009422	76.4082	75.4592
Norway_scaffolds_114_S20	Norway_scaffolds_124_S11	0.009422	76.4082	75.4592
Norway_scaffolds_143_S22	Norway_scaffolds_137_S1	0.0119335	76.3905	75.4497
Norway_scaffolds_137_S1	Norway_scaffolds_143_S22	0.0119335	76.3905	75.4497
Norway_scaffolds_122_S21	Norway_scaffolds_121_S18	0.0135276	76.3707	75.4489
Norway_scaffolds_121_S18	Norway_scaffolds_122_S21	0.0135276	76.3707	75.4489
Norway_scaffolds_102_S7	Norway_scaffolds_152_S3	0.0129814	76.3692	75.4319
Norway_scaffolds_152_S3	Norway_scaffolds_102_S7	0.0129814	76.3692	75.4319
Norway_scaffolds_103_S10	Norway_scaffolds_101_S4	0.0134502	76.365	75.4242
Norway_scaffolds_101_S4	Norway_scaffolds_103_S10	0.0134502	76.365	75.4242
Norway_scaffolds_104_S13	Norway_scaffolds_146_S8	0.0142016	76.3537	75.4191
Norway_scaffolds_146_S8	Norway_scaffolds_104_S13	0.0142016	76.3537	75.4191
Norway_scaffolds_102_S7	Norway_scaffolds_113_S17	0.012529	76.353	75.4169
Norway_scaffolds_113_S17	Norway_scaffolds_102_S7	0.012529	76.353	75.4169
Norway_scaffolds_122_S21	Norway_scaffolds_134_S18	0.010987	76.3517	75.4165
Norway_scaffolds_134_S18	Norway_scaffolds_122_S21	0.010987	76.3517	75.4165
Norway_scaffolds_133_S15	India_scaffolds_E21	0.0118015	76.3516	75.4128
India_scaffolds_E21	Norway_scaffolds_133_S15	0.0118015	76.3516	75.4128
Norway_scaffolds_122_S21	India_scaffolds_E21	0.0117655	76.3379	75.4093
India_scaffolds_E21	Norway_scaffolds_122_S21	0.0117655	76.3379	75.4093
Norway_scaffolds_135_S21	Norway_scaffolds_134_S18	0.0135266	76.3373	75.3968
Norway_scaffolds_134_S18	Norway_scaffolds_135_S21	0.0135266	76.3373	75.3968
Norway_scaffolds_102_S7	Norway_scaffolds_122_S21	0.0132578	76.3135	75.3936
Norway_scaffolds_122_S21	Norway_scaffolds_102_S7	0.0132578	76.3135	75.3936
Norway_scaffolds_102_S7	Norway_scaffolds_112_S14	0.0141079	76.3086	75.3879
Norway_scaffolds_112_S14	Norway_scaffolds_102_S7	0.0141079	76.3086	75.3879
Norway_scaffolds_109_S5	Norway_scaffolds_102_S7	0.01315	76.2997	75.3838
Norway_scaffolds_102_S7	Norway_scaffolds_109_S5	0.01315	76.2997	75.3838
India_scaffolds_K37_E34	India_scaffolds_E8	0.01589	76.2903	75.382
India_scaffolds_E8	India_scaffolds_K37_E34	0.01589	76.2903	75.382
India_scaffolds_E1	India_scaffolds_K37_E34	0.0152192	76.2711	75.3721
India_scaffolds_K37_E34	India_scaffolds_E1	0.0152192	76.2711	75.3721
Norway_scaffolds_112_S14	Norway_scaffolds_106_S19	0.0111135	76.2673	75.3719
Norway_scaffolds_106_S19	Norway_scaffolds_112_S14	0.0111135	76.2673	75.3719
Norway_scaffolds_149_S17	Norway_scaffolds_124_S11	0.009116	76.2507	75.3694
Norway_scaffolds_124_S11	Norway_scaffolds_149_S17	0.009116	76.2507	75.3694
Norway_scaffolds_149_S17	Norway_scaffolds_104_S13	0.009767	76.2215	75.3694
Norway_scaffolds_104_S13	Norway_scaffolds_149_S17	0.009767	76.2215	75.3694
Norway_scaffolds_116_S3	Norway_scaffolds_153_S11	0.002363	76.2034	75.3675
Norway_scaffolds_153_S11	Norway_scaffolds_116_S3	0.002363	76.2034	75.3675
Norway_scaffolds_152_S3	Norway_scaffolds_146_S8	0.0131703	76.2	75.3518
Norway_scaffolds_146_S8	Norway_scaffolds_152_S3	0.0131703	76.2	75.3518
India_scaffolds_E27	India_scaffolds_E8	0.0156126	76.189	75.3482
India_scaffolds_E8	India_scaffolds_E27	0.0156126	76.189	75.3482
Norway_scaffolds_112_S14	Norway_scaffolds_124_S11	0.0102547	76.1858	75.3417
Norway_scaffolds_124_S11	Norway_scaffolds_112_S14	0.0102547	76.1858	75.3417
India_scaffolds_E13	Norway_scaffolds_139_S7	0.0190214	76.178	75.3243
Norway_scaffolds_139_S7	India_scaffolds_E13	0.0190214	76.178	75.3243
Norway_scaffolds_143_S22	Norway_scaffolds_108_S2	0.0134649	76.1655	75.3235
Norway_scaffolds_108_S2	Norway_scaffolds_143_S22	0.0134649	76.1655	75.3235
Norway_scaffolds_102_S7	Norway_scaffolds_125_S14	0.0126635	76.1456	75.3136
Norway_scaffolds_125_S14	Norway_scaffolds_102_S7	0.0126635	76.1456	75.3136
Norway_scaffolds_135_S21	Norway_scaffolds_125_S14	0.0131538	76.1238	75.3077
Norway_scaffolds_125_S14	Norway_scaffolds_135_S21	0.0131538	76.1238	75.3077
Norway_scaffolds_102_S7	Norway_scaffolds_134_S18	0.0127849	76.1154	75.3035
Norway_scaffolds_134_S18	Norway_scaffolds_102_S7	0.0127849	76.1154	75.3035
India_scaffolds_E6	India_scaffolds_K37_E34	0.0158506	76.1081	75.2965
India_scaffolds_K37_E34	India_scaffolds_E6	0.0158506	76.1081	75.2965
Norway_scaffolds_121_S18	Norway_scaffolds_116_S3	0.0139316	76.1023	75.2958
Norway_scaffolds_116_S3	Norway_scaffolds_121_S18	0.0139316	76.1023	75.2958
Norway_scaffolds_101_S4	Norway_scaffolds_146_S8	0.0129883	76.0913	75.2918
Norway_scaffolds_146_S8	Norway_scaffolds_101_S4	0.0129883	76.0913	75.2918
India_scaffolds_E6	India_scaffolds_E27	0.0156143	76.0828	75.2915
India_scaffolds_E27	India_scaffolds_E6	0.0156143	76.0828	75.2915
Norway_scaffolds_138_S4	Norway_scaffolds_143_S22	0.0118771	76.0818	75.2758
Norway_scaffolds_143_S22	Norway_scaffolds_138_S4	0.0118771	76.0818	75.2758
Norway_scaffolds_107_S22	India_scaffolds_E18	0.0138584	76.0551	75.2739
India_scaffolds_E18	Norway_scaffolds_107_S22	0.0138584	76.0551	75.2739
Norway_scaffolds_103_S10	Norway_scaffolds_114_S20	0.0137586	76.0362	75.2722
Norway_scaffolds_114_S20	Norway_scaffolds_103_S10	0.0137586	76.0362	75.2722
Norway_scaffolds_149_S17	Norway_scaffolds_128_S23	0.008606	76.0343	75.2709
Norway_scaffolds_128_S23	Norway_scaffolds_149_S17	0.008606	76.0343	75.2709
Norway_scaffolds_122_S21	Norway_scaffolds_147_S11	0.0114526	76.0295	75.2558
Norway_scaffolds_147_S11	Norway_scaffolds_122_S21	0.0114526	76.0295	75.2558
Norway_scaffolds_111_S11	India_scaffolds_E21	0.0120583	76.0263	75.2554
India_scaffolds_E21	Norway_scaffolds_111_S11	0.0120583	76.0263	75.2554
India_scaffolds_E26	India_scaffolds_E21	0.0121186	76.0208	75.2427
India_scaffolds_E21	India_scaffolds_E26	0.0121186	76.0208	75.2427
Norway_scaffolds_122_S21	Norway_scaffolds_140_S13	0.010772	76.0177	75.2414
Norway_scaffolds_140_S13	Norway_scaffolds_122_S21	0.010772	76.0177	75.2414
Norway_scaffolds_102_S7	Norway_scaffolds_111_S11	0.0128738	76.0109	75.2325
Norway_scaffolds_111_S11	Norway_scaffolds_102_S7	0.0128738	76.0109	75.2325
Norway_scaffolds_149_S17	Norway_scaffolds_148_S14	0.009908	76.0032	75.2273
Norway_scaffolds_148_S14	Norway_scaffolds_149_S17	0.009908	76.0032	75.2273
India_scaffolds_E21	Norway_scaffolds_146_S8	0.0135586	75.9867	75.2177
Norway_scaffolds_146_S8	India_scaffolds_E21	0.0135586	75.9867	75.2177
Norway_scaffolds_112_S14	Norway_scaffolds_146_S8	0.0140309	75.9735	75.217
Norway_scaffolds_146_S8	Norway_scaffolds_112_S14	0.0140309	75.9735	75.217
Norway_scaffolds_135_S21	India_scaffolds_E32	0.00788	75.9662	75.2144
India_scaffolds_E32	Norway_scaffolds_135_S21	0.00788	75.9662	75.2144
Norway_scaffolds_103_S10	Norway_scaffolds_113_S17	0.0146056	75.9415	75.214
Norway_scaffolds_113_S17	Norway_scaffolds_103_S10	0.0146056	75.9415	75.214
India_scaffolds_E12	India_scaffolds_E8	0.009977	75.9177	75.2058
India_scaffolds_E8	India_scaffolds_E12	0.009977	75.9177	75.2058
Norway_scaffolds_100_S1	Norway_scaffolds_143_S22	0.0140538	75.885	75.1925
Norway_scaffolds_143_S22	Norway_scaffolds_100_S1	0.0140538	75.885	75.1925
India_scaffolds_E17	Norway_scaffolds_148_S14	0.0133609	75.8653	75.1922
Norway_scaffolds_148_S14	India_scaffolds_E17	0.0133609	75.8653	75.1922
Norway_scaffolds_135_S21	Norway_scaffolds_106_S19	0.0132749	75.8533	75.1761
Norway_scaffolds_106_S19	Norway_scaffolds_135_S21	0.0132749	75.8533	75.1761
Norway_scaffolds_130_S6	India_scaffolds_E18	0.0134054	75.8394	75.1643
India_scaffolds_E18	Norway_scaffolds_130_S6	0.0134054	75.8394	75.1643
Norway_scaffolds_124_S11	Norway_scaffolds_143_S22	0.011375	75.8322	75.161
Norway_scaffolds_143_S22	Norway_scaffolds_124_S11	0.011375	75.8322	75.161
India_scaffolds_E33	Norway_scaffolds_148_S14	0.0134835	75.8188	75.1608
Norway_scaffolds_148_S14	India_scaffolds_E33	0.0134835	75.8188	75.1608
Norway_scaffolds_102_S7	India_scaffolds_E21	0.0142587	75.8182	75.1534
India_scaffolds_E21	Norway_scaffolds_102_S7	0.0142587	75.8182	75.1534
Norway_scaffolds_134_S18	Norway_scaffolds_143_S22	0.0126076	75.8105	75.1521
Norway_scaffolds_143_S22	Norway_scaffolds_134_S18	0.0126076	75.8105	75.1521
Norway_scaffolds_111_S11	Norway_scaffolds_100_S1	0.013634	75.8067	75.1414
Norway_scaffolds_100_S1	Norway_scaffolds_111_S11	0.013634	75.8067	75.1414
Norway_scaffolds_133_S15	Norway_scaffolds_146_S8	0.0133876	75.806	75.1305
Norway_scaffolds_146_S8	Norway_scaffolds_133_S15	0.0133876	75.806	75.1305
Norway_scaffolds_103_S10	Norway_scaffolds_137_S1	0.0143616	75.7933	75.1255
Norway_scaffolds_137_S1	Norway_scaffolds_103_S10	0.0143616	75.7933	75.1255
India_scaffolds_E11	India_scaffolds_E4	0.0143172	75.773	75.1233
India_scaffolds_E4	India_scaffolds_E11	0.0143172	75.773	75.1233
Norway_scaffolds_112_S14	Norway_scaffolds_131_S9	0.0106917	75.7285	75.121
Norway_scaffolds_131_S9	Norway_scaffolds_112_S14	0.0106917	75.7285	75.121
Norway_scaffolds_103_S10	Norway_scaffolds_112_S14	0.0152719	75.7256	75.1205
Norway_scaffolds_112_S14	Norway_scaffolds_103_S10	0.0152719	75.7256	75.1205
Norway_scaffolds_122_S21	Norway_scaffolds_146_S8	0.0133457	75.716	75.117
Norway_scaffolds_146_S8	Norway_scaffolds_122_S21	0.0133457	75.716	75.117
Norway_scaffolds_111_S11	Norway_scaffolds_142_S19	0.0135882	75.7148	75.1145
Norway_scaffolds_142_S19	Norway_scaffolds_111_S11	0.0135882	75.7148	75.1145
Norway_scaffolds_149_S17	Norway_scaffolds_125_S14	0.009544	75.7147	75.1043
Norway_scaffolds_125_S14	Norway_scaffolds_149_S17	0.009544	75.7147	75.1043
Norway_scaffolds_149_S17	Norway_scaffolds_135_S21	0.0127209	75.696	75.0962
Norway_scaffolds_135_S21	Norway_scaffolds_149_S17	0.0127209	75.696	75.0962
Norway_scaffolds_140_S13	Norway_scaffolds_146_S8	0.0129961	75.6936	75.0954
Norway_scaffolds_146_S8	Norway_scaffolds_140_S13	0.0129961	75.6936	75.0954
Norway_scaffolds_122_S21	India_scaffolds_E32	0.0140322	75.689	75.0862
India_scaffolds_E32	Norway_scaffolds_122_S21	0.0140322	75.689	75.0862
Norway_scaffolds_103_S10	Norway_scaffolds_140_S13	0.0134144	75.6821	75.0784
Norway_scaffolds_140_S13	Norway_scaffolds_103_S10	0.0134144	75.6821	75.0784
Norway_scaffolds_102_S7	Norway_scaffolds_131_S9	0.0131908	75.6797	75.0776
Norway_scaffolds_131_S9	Norway_scaffolds_102_S7	0.0131908	75.6797	75.0776
Norway_scaffolds_145_S5	India_scaffolds_E9	0.0176846	75.6796	75.0733
India_scaffolds_E9	Norway_scaffolds_145_S5	0.0176846	75.6796	75.0733
Norway_scaffolds_128_S23	Norway_scaffolds_114_S20	0.009604	75.6578	75.0712
Norway_scaffolds_114_S20	Norway_scaffolds_128_S23	0.009604	75.6578	75.0712
India_scaffolds_E12	Norway_scaffolds_151_S23	0.0161159	75.6339	75.0689
Norway_scaffolds_151_S23	India_scaffolds_E12	0.0161159	75.6339	75.0689
India_scaffolds_E29	Norway_scaffolds_139_S7	0.0189094	75.6303	75.0604
Norway_scaffolds_139_S7	India_scaffolds_E29	0.0189094	75.6303	75.0604
Norway_scaffolds_112_S14	Norway_scaffolds_140_S13	0.0108976	75.6266	75.058
Norway_scaffolds_140_S13	Norway_scaffolds_112_S14	0.0108976	75.6266	75.058
Norway_scaffolds_122_S21	Norway_scaffolds_106_S19	0.010629	75.5915	75.0451
Norway_scaffolds_106_S19	Norway_scaffolds_122_S21	0.010629	75.5915	75.0451
Norway_scaffolds_135_S21	Norway_scaffolds_140_S13	0.0131564	75.5859	75.0382
Norway_scaffolds_140_S13	Norway_scaffolds_135_S21	0.0131564	75.5859	75.0382
India_scaffolds_E17	Norway_scaffolds_143_S22	0.0139849	75.5806	75.0366
Norway_scaffolds_143_S22	India_scaffolds_E17	0.0139849	75.5806	75.0366
India_scaffolds_K37_E34	India_scaffolds_E22	0.0153533	75.5623	75.0361
India_scaffolds_E22	India_scaffolds_K37_E34	0.0153533	75.5623	75.0361
Norway_scaffolds_152_S3	Norway_scaffolds_100_S1	0.0134607	75.5596	75.0313
Norway_scaffolds_100_S1	Norway_scaffolds_152_S3	0.0134607	75.5596	75.0313
Norway_scaffolds_103_S10	Norway_scaffolds_148_S14	0.014233	75.5564	75.0278
Norway_scaffolds_148_S14	Norway_scaffolds_103_S10	0.014233	75.5564	75.0278
Norway_scaffolds_131_S9	Norway_scaffolds_146_S8	0.01339	75.5398	75.0241
Norway_scaffolds_146_S8	Norway_scaffolds_131_S9	0.01339	75.5398	75.0241
India_scaffolds_E6	India_scaffolds_E12	0.009918	75.5375	75.0202
India_scaffolds_E12	India_scaffolds_E6	0.009918	75.5375	75.0202
Norway_scaffolds_147_S11	Norway_scaffolds_114_S20	0.009967	75.5293	75.0116
Norway_scaffolds_114_S20	Norway_scaffolds_147_S11	0.009967	75.5293	75.0116
India_scaffolds_E9	Norway_scaffolds_107_S22	0.0173753	75.5181	74.9955
Norway_scaffolds_107_S22	India_scaffolds_E9	0.0173753	75.5181	74.9955
Norway_scaffolds_122_S21	Norway_scaffolds_131_S9	0.0104932	75.4533	74.9921
Norway_scaffolds_131_S9	Norway_scaffolds_122_S21	0.0104932	75.4533	74.9921
India_scaffolds_E20	Norway_scaffolds_148_S14	0.0133287	75.4422	74.9732
Norway_scaffolds_148_S14	India_scaffolds_E20	0.0133287	75.4422	74.9732
Norway_scaffolds_132_S12	India_scaffolds_E11	0.0149633	75.421	74.973
India_scaffolds_E11	Norway_scaffolds_132_S12	0.0149633	75.421	74.973
Norway_scaffolds_132_S12	India_scaffolds_E8	0.014261	75.4094	74.9729
India_scaffolds_E8	Norway_scaffolds_132_S12	0.014261	75.4094	74.9729
India_scaffolds_E20	Norway_scaffolds_101_S4	0.0130022	75.4076	74.9724
Norway_scaffolds_101_S4	India_scaffolds_E20	0.0130022	75.4076	74.9724
India_scaffolds_E23	Norway_scaffolds_151_S23	0.0164908	75.4068	74.9628
Norway_scaffolds_151_S23	India_scaffolds_E23	0.0164908	75.4068	74.9628
Norway_scaffolds_148_S14	Norway_scaffolds_117	0.0134471	75.4055	74.9624
Norway_scaffolds_117	Norway_scaffolds_148_S14	0.0134471	75.4055	74.9624
Norway_scaffolds_109_S5	Norway_scaffolds_146_S8	0.0136059	75.3967	74.9588
Norway_scaffolds_146_S8	Norway_scaffolds_109_S5	0.0136059	75.3967	74.9588
Norway_scaffolds_111_S11	Norway_scaffolds_146_S8	0.0133831	75.3922	74.9573
Norway_scaffolds_146_S8	Norway_scaffolds_111_S11	0.0133831	75.3922	74.9573
Norway_scaffolds_122_S21	Norway_scaffolds_100_S1	0.0135486	75.3818	74.9552
Norway_scaffolds_100_S1	Norway_scaffolds_122_S21	0.0135486	75.3818	74.9552
India_scaffolds_E17	Norway_scaffolds_111_S11	0.0137662	75.364	74.9445
Norway_scaffolds_111_S11	India_scaffolds_E17	0.0137662	75.364	74.9445
Norway_scaffolds_100_S1	Norway_scaffolds_104_S13	0.0143538	75.3566	74.9374
Norway_scaffolds_104_S13	Norway_scaffolds_100_S1	0.0143538	75.3566	74.9374
Norway_scaffolds_145_S5	Norway_scaffolds_139_S7	0.0187833	75.3465	74.9334
Norway_scaffolds_139_S7	Norway_scaffolds_145_S5	0.0187833	75.3465	74.9334
Norway_scaffolds_125_S14	India_scaffolds_E21	0.0120219	75.3391	74.9261
India_scaffolds_E21	Norway_scaffolds_125_S14	0.0120219	75.3391	74.9261
India_scaffolds_K37_E34	India_scaffolds_E12	0.0157972	75.3298	74.9223
India_scaffolds_E12	India_scaffolds_K37_E34	0.0157972	75.3298	74.9223
Norway_scaffolds_121_S18	Norway_scaffolds_152_S3	0.0127417	75.329	74.9215
Norway_scaffolds_152_S3	Norway_scaffolds_121_S18	0.0127417	75.329	74.9215
Norway_scaffolds_131_S9	Norway_scaffolds_143_S22	0.0119878	75.3082	74.9154
Norway_scaffolds_143_S22	Norway_scaffolds_131_S9	0.0119878	75.3082	74.9154
India_scaffolds_E27	India_scaffolds_E22	0.0155899	75.3063	74.9127
India_scaffolds_E22	India_scaffolds_E27	0.0155899	75.3063	74.9127
Norway_scaffolds_135_S21	Norway_scaffolds_147_S11	0.01378	75.3	74.907
Norway_scaffolds_147_S11	Norway_scaffolds_135_S21	0.01378	75.3	74.907
Norway_scaffolds_117	Norway_scaffolds_101_S4	0.0130404	75.2785	74.9055
Norway_scaffolds_101_S4	Norway_scaffolds_117	0.0130404	75.2785	74.9055
India_scaffolds_E6	Norway_scaffolds_132_S12	0.01421	75.2757	74.9021
Norway_scaffolds_132_S12	India_scaffolds_E6	0.01421	75.2757	74.9021
India_scaffolds_E16	Norway_scaffolds_139_S7	0.0191381	75.2464	74.8947
Norway_scaffolds_139_S7	India_scaffolds_E16	0.0191381	75.2464	74.8947
Norway_scaffolds_112_S14	Norway_scaffolds_100_S1	0.0142366	75.2372	74.8912
Norway_scaffolds_100_S1	Norway_scaffolds_112_S14	0.0142366	75.2372	74.8912
Norway_scaffolds_135_S21	Norway_scaffolds_128_S23	0.0131336	75.2329	74.8909
Norway_scaffolds_128_S23	Norway_scaffolds_135_S21	0.0131336	75.2329	74.8909
India_scaffolds_E6	India_scaffolds_E4	0.0136193	75.223	74.8838
India_scaffolds_E4	India_scaffolds_E6	0.0136193	75.223	74.8838
Norway_scaffolds_102_S7	Norway_scaffolds_110_S8	0.0148739	75.2178	74.8776
Norway_scaffolds_110_S8	Norway_scaffolds_102_S7	0.0148739	75.2178	74.8776
Norway_scaffolds_135_S21	Norway_scaffolds_108_S2	0.0147137	75.2169	74.8729
Norway_scaffolds_108_S2	Norway_scaffolds_135_S21	0.0147137	75.2169	74.8729
Norway_scaffolds_130_S6	Norway_scaffolds_139_S7	0.0186544	75.2148	74.8675
Norway_scaffolds_139_S7	Norway_scaffolds_130_S6	0.0186544	75.2148	74.8675
Norway_scaffolds_133_S15	Norway_scaffolds_100_S1	0.013445	75.17	74.8622
Norway_scaffolds_100_S1	Norway_scaffolds_133_S15	0.013445	75.17	74.8622
Norway_scaffolds_112_S14	Norway_scaffolds_142_S19	0.0140386	75.1694	74.8538
Norway_scaffolds_142_S19	Norway_scaffolds_112_S14	0.0140386	75.1694	74.8538
India_scaffolds_E4	India_scaffolds_E8	0.0135963	75.1679	74.8506
India_scaffolds_E8	India_scaffolds_E4	0.0135963	75.1679	74.8506
Norway_scaffolds_143_S22	Norway_scaffolds_142_S19	0.0137345	75.1617	74.847
Norway_scaffolds_142_S19	Norway_scaffolds_143_S22	0.0137345	75.1617	74.847
Norway_scaffolds_113_S17	Norway_scaffolds_100_S1	0.0133222	75.1593	74.8398
Norway_scaffolds_100_S1	Norway_scaffolds_113_S17	0.0133222	75.1593	74.8398
Norway_scaffolds_103_S10	Norway_scaffolds_116_S3	0.0167549	75.1522	74.8394
Norway_scaffolds_116_S3	Norway_scaffolds_103_S10	0.0167549	75.1522	74.8394
Norway_scaffolds_156_S20	India_scaffolds_E21	0.002001	75.1336	74.8306
India_scaffolds_E21	Norway_scaffolds_156_S20	0.002001	75.1336	74.8306
Norway_scaffolds_139_S7	India_scaffolds_E15	0.0188114	75.0997	74.8305
India_scaffolds_E15	Norway_scaffolds_139_S7	0.0188114	75.0997	74.8305
Norway_scaffolds_133_S15	Norway_scaffolds_142_S19	0.0133772	75.096	74.83
Norway_scaffolds_142_S19	Norway_scaffolds_133_S15	0.0133772	75.096	74.83
India_scaffolds_E28	India_scaffolds_E4	0.0145258	75.093	74.8291
India_scaffolds_E4	India_scaffolds_E28	0.0145258	75.093	74.8291
India_scaffolds_E29	Norway_scaffolds_145_S5	0.0165882	75.0852	74.8253
Norway_scaffolds_145_S5	India_scaffolds_E29	0.0165882	75.0852	74.8253
India_scaffolds_K37_E34	India_scaffolds_E11	0.0167692	75.083	74.8243
India_scaffolds_E11	India_scaffolds_K37_E34	0.0167692	75.083	74.8243
Norway_scaffolds_139_S7	Norway_scaffolds_129_S3	0.0180194	75.0795	74.8218
Norway_scaffolds_129_S3	Norway_scaffolds_139_S7	0.0180194	75.0795	74.8218
Norway_scaffolds_102_S7	India_scaffolds_E26	0.0126941	75.0631	74.8202
India_scaffolds_E26	Norway_scaffolds_102_S7	0.0126941	75.0631	74.8202
Norway_scaffolds_142_S19	Norway_scaffolds_137_S1	0.0127447	75.0592	74.819
Norway_scaffolds_137_S1	Norway_scaffolds_142_S19	0.0127447	75.0592	74.819
Norway_scaffolds_122_S21	Norway_scaffolds_142_S19	0.0133667	75.0578	74.8136
Norway_scaffolds_142_S19	Norway_scaffolds_122_S21	0.0133667	75.0578	74.8136
Norway_scaffolds_121_S18	Norway_scaffolds_104_S13	0.0142296	75.0486	74.8115
Norway_scaffolds_104_S13	Norway_scaffolds_121_S18	0.0142296	75.0486	74.8115
Norway_scaffolds_116_S3	Norway_scaffolds_143_S22	0.0114484	75.0356	74.8043
Norway_scaffolds_143_S22	Norway_scaffolds_116_S3	0.0114484	75.0356	74.8043
Norway_scaffolds_152_S3	Norway_scaffolds_142_S19	0.0133279	75.0067	74.8032
Norway_scaffolds_142_S19	Norway_scaffolds_152_S3	0.0133279	75.0067	74.8032
Norway_scaffolds_100_S1	Norway_scaffolds_137_S1	0.0130696	75.0002	74.8007
Norway_scaffolds_137_S1	Norway_scaffolds_100_S1	0.0130696	75.0002	74.8007
Norway_scaffolds_103_S10	Norway_scaffolds_143_S22	0.0140242	74.9955	74.7993
Norway_scaffolds_143_S22	Norway_scaffolds_103_S10	0.0140242	74.9955	74.7993
Norway_scaffolds_135_S21	Norway_scaffolds_110_S8	0.0147325	74.9926	74.7979
Norway_scaffolds_110_S8	Norway_scaffolds_135_S21	0.0147325	74.9926	74.7979
Norway_scaffolds_103_S10	Norway_scaffolds_152_S3	0.0131811	74.9616	74.7943
Norway_scaffolds_152_S3	Norway_scaffolds_103_S10	0.0131811	74.9616	74.7943
Norway_scaffolds_102_S7	Norway_scaffolds_128_S23	0.0136173	74.9597	74.7894
Norway_scaffolds_128_S23	Norway_scaffolds_102_S7	0.0136173	74.9597	74.7894
Norway_scaffolds_109_S5	Norway_scaffolds_100_S1	0.0137774	74.959	74.7862
Norway_scaffolds_100_S1	Norway_scaffolds_109_S5	0.0137774	74.959	74.7862
Norway_scaffolds_139_S7	Norway_scaffolds_107_S22	0.0184684	74.9534	74.7847
Norway_scaffolds_107_S22	Norway_scaffolds_139_S7	0.0184684	74.9534	74.7847
Norway_scaffolds_110_S8	India_scaffolds_E21	0.0134449	74.9345	74.7831
India_scaffolds_E21	Norway_scaffolds_110_S8	0.0134449	74.9345	74.7831
Norway_scaffolds_118_S9	Norway_scaffolds_143_S22	0.0125087	74.9319	74.7818
Norway_scaffolds_143_S22	Norway_scaffolds_118_S9	0.0125087	74.9319	74.7818
Norway_scaffolds_143_S22	Norway_scaffolds_106_S19	0.009003	74.9098	74.7785
Norway_scaffolds_106_S19	Norway_scaffolds_143_S22	0.009003	74.9098	74.7785
India_scaffolds_E29	India_scaffolds_E28	0.0227736	74.889	74.7776
India_scaffolds_E28	India_scaffolds_E29	0.0227736	74.889	74.7776
Norway_scaffolds_100_S1	Norway_scaffolds_101_S4	0.0129955	74.8653	74.773
Norway_scaffolds_101_S4	Norway_scaffolds_100_S1	0.0129955	74.8653	74.773
Norway_scaffolds_100_S1	Norway_scaffolds_114_S20	0.013592	74.8567	74.772
Norway_scaffolds_114_S20	Norway_scaffolds_100_S1	0.013592	74.8567	74.772
Norway_scaffolds_130_S6	India_scaffolds_E9	0.0176485	74.8527	74.7677
India_scaffolds_E9	Norway_scaffolds_130_S6	0.0176485	74.8527	74.7677
Norway_scaffolds_121_S18	Norway_scaffolds_113_S17	0.0131301	74.847	74.7629
Norway_scaffolds_113_S17	Norway_scaffolds_121_S18	0.0131301	74.847	74.7629
Norway_scaffolds_118_S9	Norway_scaffolds_146_S8	0.0136063	74.8445	74.7531
Norway_scaffolds_146_S8	Norway_scaffolds_118_S9	0.0136063	74.8445	74.7531
Norway_scaffolds_102_S7	Norway_scaffolds_108_S2	0.0149166	74.8241	74.7509
Norway_scaffolds_108_S2	Norway_scaffolds_102_S7	0.0149166	74.8241	74.7509
Norway_scaffolds_149_S17	Norway_scaffolds_112_S14	0.0110156	74.8145	74.7459
Norway_scaffolds_112_S14	Norway_scaffolds_149_S17	0.0110156	74.8145	74.7459
India_scaffolds_E3	India_scaffolds_E4	0.007407	74.8063	74.7386
India_scaffolds_E4	India_scaffolds_E3	0.007407	74.8063	74.7386
Norway_scaffolds_109_S5	Norway_scaffolds_142_S19	0.0136094	74.797	74.7296
Norway_scaffolds_142_S19	Norway_scaffolds_109_S5	0.0136094	74.797	74.7296
Norway_scaffolds_145_S5	India_scaffolds_E16	0.0164626	74.7903	74.7247
India_scaffolds_E16	Norway_scaffolds_145_S5	0.0164626	74.7903	74.7247
Norway_scaffolds_135_S21	Norway_scaffolds_124_S11	0.0131962	74.7721	74.7224
Norway_scaffolds_124_S11	Norway_scaffolds_135_S21	0.0131962	74.7721	74.7224
Norway_scaffolds_121_S18	Norway_scaffolds_137_S1	0.012719	74.7639	74.7157
Norway_scaffolds_137_S1	Norway_scaffolds_121_S18	0.012719	74.7639	74.7157
Norway_scaffolds_116_S3	Norway_scaffolds_146_S8	0.0140916	74.7571	74.7133
Norway_scaffolds_146_S8	Norway_scaffolds_116_S3	0.0140916	74.7571	74.7133
Norway_scaffolds_142_S19	Norway_scaffolds_114_S20	0.0135626	74.7323	74.703
Norway_scaffolds_114_S20	Norway_scaffolds_142_S19	0.0135626	74.7323	74.703
India_scaffolds_E22	Norway_scaffolds_151_S23	0.015267	74.7314	74.699
Norway_scaffolds_151_S23	India_scaffolds_E22	0.015267	74.7314	74.699
India_scaffolds_E27	India_scaffolds_E12	0.0159286	74.7307	74.6869
India_scaffolds_E12	India_scaffolds_E27	0.0159286	74.7307	74.6869
Norway_scaffolds_156_S20	Norway_scaffolds_143_S22	0.002346	74.7286	74.6839
Norway_scaffolds_143_S22	Norway_scaffolds_156_S20	0.002346	74.7286	74.6839
India_scaffolds_E17	Norway_scaffolds_133_S15	0.0135809	74.7275	74.6835
Norway_scaffolds_133_S15	India_scaffolds_E17	0.0135809	74.7275	74.6835
Norway_scaffolds_134_S18	India_scaffolds_E21	0.0126928	74.7245	74.6799
India_scaffolds_E21	Norway_scaffolds_134_S18	0.0126928	74.7245	74.6799
Norway_scaffolds_113_S17	Norway_scaffolds_142_S19	0.0129672	74.7244	74.6734
Norway_scaffolds_142_S19	Norway_scaffolds_113_S17	0.0129672	74.7244	74.6734
Norway_scaffolds_134_S18	Norway_scaffolds_146_S8	0.0134694	74.7238	74.6633
Norway_scaffolds_146_S8	Norway_scaffolds_134_S18	0.0134694	74.7238	74.6633
Norway_scaffolds_149_S17	Norway_scaffolds_122_S21	0.010272	74.7211	74.6593
Norway_scaffolds_122_S21	Norway_scaffolds_149_S17	0.010272	74.7211	74.6593
India_scaffolds_E33	Norway_scaffolds_104_S13	0.0143823	74.7185	74.6548
Norway_scaffolds_104_S13	India_scaffolds_E33	0.0143823	74.7185	74.6548
Norway_scaffolds_122_S21	India_scaffolds_E17	0.0134648	74.6973	74.648
India_scaffolds_E17	Norway_scaffolds_122_S21	0.0134648	74.6973	74.648
India_scaffolds_E33	Norway_scaffolds_112_S14	0.0143091	74.6847	74.6435
Norway_scaffolds_112_S14	India_scaffolds_E33	0.0143091	74.6847	74.6435
Norway_scaffolds_143_S22	Norway_scaffolds_140_S13	0.0122532	74.6785	74.6416
Norway_scaffolds_140_S13	Norway_scaffolds_143_S22	0.0122532	74.6785	74.6416
Norway_scaffolds_121_S18	Norway_scaffolds_133_S15	0.0133421	74.674	74.6338
Norway_scaffolds_133_S15	Norway_scaffolds_121_S18	0.0133421	74.674	74.6338
India_scaffolds_E1	India_scaffolds_E4	0.0141344	74.6697	74.6258
India_scaffolds_E4	India_scaffolds_E1	0.0141344	74.6697	74.6258
India_scaffolds_E33	Norway_scaffolds_111_S11	0.0139906	74.6632	74.6239
Norway_scaffolds_111_S11	India_scaffolds_E33	0.0139906	74.6632	74.6239
India_scaffolds_E13	India_scaffolds_E18	0.0169957	74.658	74.6209
India_scaffolds_E18	India_scaffolds_E13	0.0169957	74.658	74.6209
Norway_scaffolds_103_S10	India_scaffolds_E26	0.0132456	74.654	74.6115
India_scaffolds_E26	Norway_scaffolds_103_S10	0.0132456	74.654	74.6115
Norway_scaffolds_121_S18	India_scaffolds_E26	0.0131278	74.6442	74.6001
India_scaffolds_E26	Norway_scaffolds_121_S18	0.0131278	74.6442	74.6001
Norway_scaffolds_102_S7	Norway_scaffolds_118_S9	0.0135698	74.641	74.5998
Norway_scaffolds_118_S9	Norway_scaffolds_102_S7	0.0135698	74.641	74.5998
Norway_scaffolds_131_S9	India_scaffolds_E21	0.012361	74.621	74.5979
India_scaffolds_E21	Norway_scaffolds_131_S9	0.012361	74.621	74.5979
India_scaffolds_E17	Norway_scaffolds_112_S14	0.0142003	74.6197	74.5811
Norway_scaffolds_112_S14	India_scaffolds_E17	0.0142003	74.6197	74.5811
Norway_scaffolds_121_S18	Norway_scaffolds_131_S9	0.0127038	74.6193	74.5795
Norway_scaffolds_131_S9	Norway_scaffolds_121_S18	0.0127038	74.6193	74.5795
India_scaffolds_E33	Norway_scaffolds_143_S22	0.0139684	74.6011	74.5778
Norway_scaffolds_143_S22	India_scaffolds_E33	0.0139684	74.6011	74.5778
India_scaffolds_E19	India_scaffolds_E8	0.0102262	74.5971	74.5769
India_scaffolds_E8	India_scaffolds_E19	0.0102262	74.5971	74.5769
Norway_scaffolds_108_S2	India_scaffolds_E21	0.0135204	74.5729	74.5714
India_scaffolds_E21	Norway_scaffolds_108_S2	0.0135204	74.5729	74.5714
Norway_scaffolds_100_S1	Norway_scaffolds_140_S13	0.0135531	74.5716	74.5686
Norway_scaffolds_140_S13	Norway_scaffolds_100_S1	0.0135531	74.5716	74.5686
Norway_scaffolds_144_S2	Norway_scaffolds_104_S13	0.0127037	74.5605	74.5664
Norway_scaffolds_104_S13	Norway_scaffolds_144_S2	0.0127037	74.5605	74.5664
India_scaffolds_E21	Norway_scaffolds_140_S13	0.0123947	74.5598	74.5652
Norway_scaffolds_140_S13	India_scaffolds_E21	0.0123947	74.5598	74.5652
Norway_scaffolds_139_S7	India_scaffolds_E28	0.0243482	74.5377	74.5626
India_scaffolds_E28	Norway_scaffolds_139_S7	0.0243482	74.5377	74.5626
Norway_scaffolds_104_S13	Norway_scaffolds_117	0.0142839	74.5291	74.561
Norway_scaffolds_117	Norway_scaffolds_104_S13	0.0142839	74.5291	74.561
Norway_scaffolds_100_S1	India_scaffolds_E21	0.0140396	74.5154	74.5341
India_scaffolds_E21	Norway_scaffolds_100_S1	0.0140396	74.5154	74.5341
Norway_scaffolds_104_S13	Norway_scaffolds_142_S19	0.0143982	74.4917	74.5301
Norway_scaffolds_142_S19	Norway_scaffolds_104_S13	0.0143982	74.4917	74.5301
India_scaffolds_E22	India_scaffolds_E14	0.0143104	74.4764	74.5294
India_scaffolds_E14	India_scaffolds_E22	0.0143104	74.4764	74.5294
India_scaffolds_E33	India_scaffolds_E21	0.0138732	74.4592	74.5274
India_scaffolds_E21	India_scaffolds_E33	0.0138732	74.4592	74.5274
Norway_scaffolds_111_S11	India_scaffolds_E20	0.0139299	74.4281	74.5258
India_scaffolds_E20	Norway_scaffolds_111_S11	0.0139299	74.4281	74.5258
India_scaffolds_E9	Norway_scaffolds_129_S3	0.016989	74.422	74.5231
Norway_scaffolds_129_S3	India_scaffolds_E9	0.016989	74.422	74.5231
India_scaffolds_E2	Norway_scaffolds_126_S17	0.0176293	74.4216	74.5179
Norway_scaffolds_126_S17	India_scaffolds_E2	0.0176293	74.4216	74.5179
Norway_scaffolds_138_S4	India_scaffolds_E21	0.0122454	74.4191	74.5058
India_scaffolds_E21	Norway_scaffolds_138_S4	0.0122454	74.4191	74.5058
Norway_scaffolds_100_S1	Norway_scaffolds_131_S9	0.013628	74.4188	74.501
Norway_scaffolds_131_S9	Norway_scaffolds_100_S1	0.013628	74.4188	74.501
Norway_scaffolds_145_S5	India_scaffolds_E15	0.0167764	74.4021	74.4968
India_scaffolds_E15	Norway_scaffolds_145_S5	0.0167764	74.4021	74.4968
Norway_scaffolds_135_S21	Norway_scaffolds_143_S22	0.0137158	74.3965	74.4936
Norway_scaffolds_143_S22	Norway_scaffolds_135_S21	0.0137158	74.3965	74.4936
India_scaffolds_E17	India_scaffolds_E21	0.0140395	74.387	74.492
India_scaffolds_E21	India_scaffolds_E17	0.0140395	74.387	74.492
Norway_scaffolds_148_S14	India_scaffolds_E32	0.0134022	74.3637	74.4849
India_scaffolds_E32	Norway_scaffolds_148_S14	0.0134022	74.3637	74.4849
India_scaffolds_E20	Norway_scaffolds_104_S13	0.0143053	74.3619	74.4832
Norway_scaffolds_104_S13	India_scaffolds_E20	0.0143053	74.3619	74.4832
Norway_scaffolds_128_S23	Norway_scaffolds_143_S22	0.0124405	74.3493	74.4742
Norway_scaffolds_143_S22	Norway_scaffolds_128_S23	0.0124405	74.3493	74.4742
India_scaffolds_E17	Norway_scaffolds_113_S17	0.0133468	74.3364	74.4735
Norway_scaffolds_113_S17	India_scaffolds_E17	0.0133468	74.3364	74.4735
India_scaffolds_E21	Norway_scaffolds_142_S19	0.0133318	74.3211	74.4641
Norway_scaffolds_142_S19	India_scaffolds_E21	0.0133318	74.3211	74.4641
Norway_scaffolds_148_S14	India_scaffolds_E25	0.0133486	74.3058	74.4623
India_scaffolds_E25	Norway_scaffolds_148_S14	0.0133486	74.3058	74.4623
Norway_scaffolds_131_S9	Norway_scaffolds_142_S19	0.0136145	74.2968	74.453
Norway_scaffolds_142_S19	Norway_scaffolds_131_S9	0.0136145	74.2968	74.453
Norway_scaffolds_140_S13	Norway_scaffolds_117	0.0138602	74.2944	74.4484
Norway_scaffolds_117	Norway_scaffolds_140_S13	0.0138602	74.2944	74.4484
India_scaffolds_E9	Norway_scaffolds_126_S17	0.0233777	74.2847	74.4365
Norway_scaffolds_126_S17	India_scaffolds_E9	0.0233777	74.2847	74.4365
India_scaffolds_E20	Norway_scaffolds_112_S14	0.014221	74.2817	74.4336
Norway_scaffolds_112_S14	India_scaffolds_E20	0.014221	74.2817	74.4336
Norway_scaffolds_109_S5	India_scaffolds_E17	0.0137049	74.2756	74.4328
India_scaffolds_E17	Norway_scaffolds_109_S5	0.0137049	74.2756	74.4328
India_scaffolds_E26	Norway_scaffolds_117	0.0130863	74.2725	74.4327
Norway_scaffolds_117	India_scaffolds_E26	0.0130863	74.2725	74.4327
Norway_scaffolds_111_S11	Norway_scaffolds_117	0.0139638	74.2717	74.4317
Norway_scaffolds_117	Norway_scaffolds_111_S11	0.0139638	74.2717	74.4317
Norway_scaffolds_139_S7	India_scaffolds_E11	0.0247655	74.2603	74.4234
India_scaffolds_E11	Norway_scaffolds_139_S7	0.0247655	74.2603	74.4234
India_scaffolds_E20	India_scaffolds_E26	0.0130744	74.2584	74.4124
India_scaffolds_E26	India_scaffolds_E20	0.0130744	74.2584	74.4124
Norway_scaffolds_112_S14	Norway_scaffolds_117	0.0143326	74.2543	74.4116
Norway_scaffolds_117	Norway_scaffolds_112_S14	0.0143326	74.2543	74.4116
Norway_scaffolds_109_S5	India_scaffolds_E33	0.0139079	74.2426	74.4081
India_scaffolds_E33	Norway_scaffolds_109_S5	0.0139079	74.2426	74.4081
India_scaffolds_E12	India_scaffolds_E14	0.0150365	74.2241	74.4073
India_scaffolds_E14	India_scaffolds_E12	0.0150365	74.2241	74.4073
Norway_scaffolds_122_S21	India_scaffolds_E33	0.0131308	74.219	74.4073
India_scaffolds_E33	Norway_scaffolds_122_S21	0.0131308	74.219	74.4073
Norway_scaffolds_154_S14	Norway_scaffolds_126_S17	0.0145134	74.2132	74.4064
Norway_scaffolds_126_S17	Norway_scaffolds_154_S14	0.0145134	74.2132	74.4064
Norway_scaffolds_139_S7	India_scaffolds_E18	0.0188429	74.2096	74.3964
India_scaffolds_E18	Norway_scaffolds_139_S7	0.0188429	74.2096	74.3964
India_scaffolds_E6	India_scaffolds_E19	0.0101042	74.2095	74.3791
India_scaffolds_E19	India_scaffolds_E6	0.0101042	74.2095	74.3791
India_scaffolds_E11	India_scaffolds_E14	0.0143492	74.2065	74.3778
India_scaffolds_E14	India_scaffolds_E11	0.0143492	74.2065	74.3778
India_scaffolds_E18	Norway_scaffolds_129_S3	0.0129546	74.206	74.3778
Norway_scaffolds_129_S3	India_scaffolds_E18	0.0129546	74.206	74.3778
Norway_scaffolds_116_S3	Norway_scaffolds_117	0.0157289	74.2011	74.3739
Norway_scaffolds_117	Norway_scaffolds_116_S3	0.0157289	74.2011	74.3739
India_scaffolds_E29	Norway_scaffolds_107_S22	0.0173465	74.1959	74.3737
Norway_scaffolds_107_S22	India_scaffolds_E29	0.0173465	74.1959	74.3737
Norway_scaffolds_122_S21	Norway_scaffolds_103_S10	0.0142674	74.1898	74.3682
Norway_scaffolds_103_S10	Norway_scaffolds_122_S21	0.0142674	74.1898	74.3682
India_scaffolds_E12	Norway_scaffolds_132_S12	0.0159818	74.1736	74.3643
Norway_scaffolds_132_S12	India_scaffolds_E12	0.0159818	74.1736	74.3643
Norway_scaffolds_103_S10	Norway_scaffolds_118_S9	0.0141547	74.1724	74.3639
Norway_scaffolds_118_S9	Norway_scaffolds_103_S10	0.0141547	74.1724	74.3639
India_scaffolds_E20	Norway_scaffolds_140_S13	0.0137817	74.1709	74.3634
Norway_scaffolds_140_S13	India_scaffolds_E20	0.0137817	74.1709	74.3634
Norway_scaffolds_145_S5	India_scaffolds_E10	0.0168311	74.1697	74.3633
India_scaffolds_E10	Norway_scaffolds_145_S5	0.0168311	74.1697	74.3633
Norway_scaffolds_132_S12	India_scaffolds_E22	0.0156235	74.1688	74.3627
India_scaffolds_E22	Norway_scaffolds_132_S12	0.0156235	74.1688	74.3627
Norway_scaffolds_153_S11	Norway_scaffolds_104_S13	0.0102491	74.1661	74.3608
Norway_scaffolds_104_S13	Norway_scaffolds_153_S11	0.0102491	74.1661	74.3608
India_scaffolds_E20	Norway_scaffolds_116_S3	0.0150997	74.1608	74.3581
Norway_scaffolds_116_S3	India_scaffolds_E20	0.0150997	74.1608	74.3581
India_scaffolds_E1	India_scaffolds_E5	0.0213229	74.1603	74.356
India_scaffolds_E5	India_scaffolds_E1	0.0213229	74.1603	74.356
Norway_scaffolds_103_S10	India_scaffolds_E21	0.0139892	74.1592	74.352
India_scaffolds_E21	Norway_scaffolds_103_S10	0.0139892	74.1592	74.352
Norway_scaffolds_140_S13	Norway_scaffolds_142_S19	0.0132124	74.1552	74.3488
Norway_scaffolds_142_S19	Norway_scaffolds_140_S13	0.0132124	74.1552	74.3488
India_scaffolds_E16	Norway_scaffolds_107_S22	0.0171206	74.1546	74.3441
Norway_scaffolds_107_S22	India_scaffolds_E16	0.0171206	74.1546	74.3441
India_scaffolds_E33	Norway_scaffolds_152_S3	0.0133744	74.1535	74.3326
Norway_scaffolds_152_S3	India_scaffolds_E33	0.0133744	74.1535	74.3326
Norway_scaffolds_121_S18	Norway_scaffolds_134_S18	0.0140524	74.1532	74.3311
Norway_scaffolds_134_S18	Norway_scaffolds_121_S18	0.0140524	74.1532	74.3311
Norway_scaffolds_121_S18	Norway_scaffolds_106_S19	0.0156573	74.1509	74.3277
Norway_scaffolds_106_S19	Norway_scaffolds_121_S18	0.0156573	74.1509	74.3277
India_scaffolds_E33	Norway_scaffolds_101_S4	0.0132518	74.15	74.3057
Norway_scaffolds_101_S4	India_scaffolds_E33	0.0132518	74.15	74.3057
India_scaffolds_E20	Norway_scaffolds_152_S3	0.0133315	74.1423	74.2993
Norway_scaffolds_152_S3	India_scaffolds_E20	0.0133315	74.1423	74.2993
India_scaffolds_E2	Norway_scaffolds_123_S24	0.0174801	74.1353	74.2978
Norway_scaffolds_123_S24	India_scaffolds_E2	0.0174801	74.1353	74.2978
India_scaffolds_E9	Norway_scaffolds_123_S24	0.0242778	74.1168	74.294
Norway_scaffolds_123_S24	India_scaffolds_E9	0.0242778	74.1168	74.294
Norway_scaffolds_142_S19	Norway_scaffolds_101_S4	0.0131594	74.1069	74.2912
Norway_scaffolds_101_S4	Norway_scaffolds_142_S19	0.0131594	74.1069	74.2912
Norway_scaffolds_118_S9	India_scaffolds_E21	0.0129251	74.0933	74.2882
India_scaffolds_E21	Norway_scaffolds_118_S9	0.0129251	74.0933	74.2882
India_scaffolds_E28	India_scaffolds_E14	0.0149189	74.0586	74.2876
India_scaffolds_E14	India_scaffolds_E28	0.0149189	74.0586	74.2876
India_scaffolds_E17	Norway_scaffolds_152_S3	0.0135397	74.0429	74.2856
Norway_scaffolds_152_S3	India_scaffolds_E17	0.0135397	74.0429	74.2856
Norway_scaffolds_132_S12	India_scaffolds_E3	0.005228	74.0424	74.2714
India_scaffolds_E3	Norway_scaffolds_132_S12	0.005228	74.0424	74.2714
India_scaffolds_E33	Norway_scaffolds_133_S15	0.0137526	74.0187	74.2645
Norway_scaffolds_133_S15	India_scaffolds_E33	0.0137526	74.0187	74.2645
Norway_scaffolds_136_S24	India_scaffolds_E2	0.017158	74.0157	74.2639
India_scaffolds_E2	Norway_scaffolds_136_S24	0.017158	74.0157	74.2639
Norway_scaffolds_152_S3	Norway_scaffolds_117	0.0133364	74.0053	74.2615
Norway_scaffolds_117	Norway_scaffolds_152_S3	0.0133364	74.0053	74.2615
India_scaffolds_E19	India_scaffolds_E14	0.0151767	74.0017	74.2614
India_scaffolds_E14	India_scaffolds_E19	0.0151767	74.0017	74.2614
India_scaffolds_E1	Norway_scaffolds_139_S7	0.0244948	74.0004	74.2614
Norway_scaffolds_139_S7	India_scaffolds_E1	0.0244948	74.0004	74.2614
Norway_scaffolds_100_S1	Norway_scaffolds_125_S14	0.0133942	73.9876	74.2553
Norway_scaffolds_125_S14	Norway_scaffolds_100_S1	0.0133942	73.9876	74.2553
Norway_scaffolds_107_S22	India_scaffolds_E15	0.017296	73.9873	74.2537
India_scaffolds_E15	Norway_scaffolds_107_S22	0.017296	73.9873	74.2537
Norway_scaffolds_109_S5	India_scaffolds_E20	0.0138696	73.9821	74.2535
India_scaffolds_E20	Norway_scaffolds_109_S5	0.0138696	73.9821	74.2535
Norway_scaffolds_103_S10	Norway_scaffolds_131_S9	0.0135652	73.9749	74.2468
Norway_scaffolds_131_S9	Norway_scaffolds_103_S10	0.0135652	73.9749	74.2468
India_scaffolds_E33	Norway_scaffolds_134_S18	0.0141727	73.9741	74.2438
Norway_scaffolds_134_S18	India_scaffolds_E33	0.0141727	73.9741	74.2438
India_scaffolds_E33	Norway_scaffolds_137_S1	0.0132812	73.9713	74.2425
Norway_scaffolds_137_S1	India_scaffolds_E33	0.0132812	73.9713	74.2425
Norway_scaffolds_128_S23	Norway_scaffolds_117	0.0136728	73.9668	74.2343
Norway_scaffolds_117	Norway_scaffolds_128_S23	0.0136728	73.9668	74.2343
India_scaffolds_E26	Norway_scaffolds_146_S8	0.0131492	73.9599	74.2272
Norway_scaffolds_146_S8	India_scaffolds_E26	0.0131492	73.9599	74.2272
Norway_scaffolds_121_S18	Norway_scaffolds_111_S11	0.0132439	73.9413	74.2171
Norway_scaffolds_111_S11	Norway_scaffolds_121_S18	0.0132439	73.9413	74.2171
Norway_scaffolds_100_S1	Norway_scaffolds_134_S18	0.0138136	73.9412	74.2089
Norway_scaffolds_134_S18	Norway_scaffolds_100_S1	0.0138136	73.9412	74.2089
Norway_scaffolds_153_S11	Norway_scaffolds_152_S3	0.009576	73.9331	74.199
Norway_scaffolds_152_S3	Norway_scaffolds_153_S11	0.009576	73.9331	74.199
India_scaffolds_K37_E34	India_scaffolds_E15	0.0177626	73.9297	74.1976
India_scaffolds_E15	India_scaffolds_K37_E34	0.0177626	73.9297	74.1976
India_scaffolds_E23	India_scaffolds_K37_E34	0.0167188	73.9263	74.1927
India_scaffolds_K37_E34	India_scaffolds_E23	0.0167188	73.9263	74.1927
Norway_scaffolds_128_S23	Norway_scaffolds_146_S8	0.0135926	73.9261	74.1834
Norway_scaffolds_146_S8	Norway_scaffolds_128_S23	0.0135926	73.9261	74.1834
India_scaffolds_E20	Norway_scaffolds_128_S23	0.0137266	73.92	74.1814
Norway_scaffolds_128_S23	India_scaffolds_E20	0.0137266	73.92	74.1814
Norway_scaffolds_141_S16	Norway_scaffolds_104_S13	0.0104976	73.9011	74.1772
Norway_scaffolds_104_S13	Norway_scaffolds_141_S16	0.0104976	73.9011	74.1772
India_scaffolds_E25	Norway_scaffolds_143_S22	0.0141853	73.896	74.1727
Norway_scaffolds_143_S22	India_scaffolds_E25	0.0141853	73.896	74.1727
India_scaffolds_E20	Norway_scaffolds_143_S22	0.0139822	73.889	74.1707
Norway_scaffolds_143_S22	India_scaffolds_E20	0.0139822	73.889	74.1707
India_scaffolds_E29	Norway_scaffolds_129_S3	0.0169483	73.8688	74.1629
Norway_scaffolds_129_S3	India_scaffolds_E29	0.0169483	73.8688	74.1629
Norway_scaffolds_102_S7	Norway_scaffolds_116_S3	0.0140313	73.8602	74.1615
Norway_scaffolds_116_S3	Norway_scaffolds_102_S7	0.0140313	73.8602	74.1615
Norway_scaffolds_134_S18	Norway_scaffolds_117	0.0140482	73.858	74.161
Norway_scaffolds_117	Norway_scaffolds_134_S18	0.0140482	73.858	74.161
India_scaffolds_E13	India_scaffolds_E5	0.0157668	73.8555	74.1578
India_scaffolds_E5	India_scaffolds_E13	0.0157668	73.8555	74.1578
Norway_scaffolds_122_S21	India_scaffolds_E20	0.0131135	73.8532	74.1494
India_scaffolds_E20	Norway_scaffolds_122_S21	0.0131135	73.8532	74.1494
Norway_scaffolds_139_S7	India_scaffolds_E10	0.0186476	73.8523	74.1489
India_scaffolds_E10	Norway_scaffolds_139_S7	0.0186476	73.8523	74.1489
Norway_scaffolds_116_S3	Norway_scaffolds_100_S1	0.0151079	73.8503	74.1487
Norway_scaffolds_100_S1	Norway_scaffolds_116_S3	0.0151079	73.8503	74.1487
India_scaffolds_E33	Norway_scaffolds_140_S13	0.0139732	73.8486	74.1478
Norway_scaffolds_140_S13	India_scaffolds_E33	0.0139732	73.8486	74.1478
Norway_scaffolds_109_S5	Norway_scaffolds_117	0.0138969	73.8451	74.1404
Norway_scaffolds_117	Norway_scaffolds_109_S5	0.0138969	73.8451	74.1404
Norway_scaffolds_143_S22	Norway_scaffolds_117	0.0139451	73.8407	74.1328
Norway_scaffolds_117	Norway_scaffolds_143_S22	0.0139451	73.8407	74.1328
Norway_scaffolds_103_S10	Norway_scaffolds_128_S23	0.01393	73.8325	74.1316
Norway_scaffolds_128_S23	Norway_scaffolds_103_S10	0.01393	73.8325	74.1316
India_scaffolds_E10	Norway_scaffolds_107_S22	0.0173524	73.8272	74.1274
Norway_scaffolds_107_S22	India_scaffolds_E10	0.0173524	73.8272	74.1274
India_scaffolds_E3	India_scaffolds_E9	0.0235811	73.8169	74.1251
India_scaffolds_E9	India_scaffolds_E3	0.0235811	73.8169	74.1251
India_scaffolds_E16	Norway_scaffolds_129_S3	0.0169001	73.8107	74.123
Norway_scaffolds_129_S3	India_scaffolds_E16	0.0169001	73.8107	74.123
India_scaffolds_E9	Norway_scaffolds_120_S15	0.0242969	73.8091	74.1181
Norway_scaffolds_120_S15	India_scaffolds_E9	0.0242969	73.8091	74.1181
India_scaffolds_E21	Norway_scaffolds_106_S19	0.0100089	73.8043	74.1041
Norway_scaffolds_106_S19	India_scaffolds_E21	0.0100089	73.8043	74.1041
Norway_scaffolds_144_S2	Norway_scaffolds_148_S14	0.0118769	73.8028	74.1022
Norway_scaffolds_148_S14	Norway_scaffolds_144_S2	0.0118769	73.8028	74.1022
India_scaffolds_E20	Norway_scaffolds_137_S1	0.013175	73.8008	74.102
Norway_scaffolds_137_S1	India_scaffolds_E20	0.013175	73.8008	74.102
Norway_scaffolds_144_S2	Norway_scaffolds_114_S20	0.0128177	73.797	74.0963
Norway_scaffolds_114_S20	Norway_scaffolds_144_S2	0.0128177	73.797	74.0963
Norway_scaffolds_121_S18	Norway_scaffolds_138_S4	0.0125379	73.7906	74.0945
Norway_scaffolds_138_S4	Norway_scaffolds_121_S18	0.0125379	73.7906	74.0945
India_scaffolds_E20	Norway_scaffolds_133_S15	0.0137086	73.789	74.0897
Norway_scaffolds_133_S15	India_scaffolds_E20	0.0137086	73.789	74.0897
India_scaffolds_E32	Norway_scaffolds_114_S20	0.0136608	73.7869	74.0799
Norway_scaffolds_114_S20	India_scaffolds_E32	0.0136608	73.7869	74.0799
Norway_scaffolds_116_S3	India_scaffolds_E21	0.0117529	73.7866	74.0743
India_scaffolds_E21	Norway_scaffolds_116_S3	0.0117529	73.7866	74.0743
India_scaffolds_E9	India_scaffolds_E5	0.0143224	73.785	74.074
India_scaffolds_E5	India_scaffolds_E9	0.0143224	73.785	74.074
Norway_scaffolds_130_S6	India_scaffolds_E16	0.0168435	73.782	74.0692
India_scaffolds_E16	Norway_scaffolds_130_S6	0.0168435	73.782	74.0692
Norway_scaffolds_103_S10	Norway_scaffolds_110_S8	0.0144794	73.7787	74.0611
Norway_scaffolds_110_S8	Norway_scaffolds_103_S10	0.0144794	73.7787	74.0611
Norway_scaffolds_154_S14	Norway_scaffolds_123_S24	0.0143031	73.7712	74.0606
Norway_scaffolds_123_S24	Norway_scaffolds_154_S14	0.0143031	73.7712	74.0606
India_scaffolds_E2	Norway_scaffolds_120_S15	0.0173974	73.7607	74.0597
Norway_scaffolds_120_S15	India_scaffolds_E2	0.0173974	73.7607	74.0597
Norway_scaffolds_130_S6	India_scaffolds_E10	0.016945	73.7604	74.0521
India_scaffolds_E10	Norway_scaffolds_130_S6	0.016945	73.7604	74.0521
Norway_scaffolds_108_S2	Norway_scaffolds_146_S8	0.0145068	73.7511	74.0519
Norway_scaffolds_146_S8	Norway_scaffolds_108_S2	0.0145068	73.7511	74.0519
Norway_scaffolds_136_S24	India_scaffolds_E9	0.0241822	73.7403	74.0503
India_scaffolds_E9	Norway_scaffolds_136_S24	0.0241822	73.7403	74.0503
Norway_scaffolds_154_S14	Norway_scaffolds_120_S15	0.0143525	73.7336	74.0463
Norway_scaffolds_120_S15	Norway_scaffolds_154_S14	0.0143525	73.7336	74.0463
Norway_scaffolds_122_S21	Norway_scaffolds_117	0.0131561	73.7313	74.0438
Norway_scaffolds_117	Norway_scaffolds_122_S21	0.0131561	73.7313	74.0438
India_scaffolds_E13	Norway_scaffolds_107_S22	0.0180962	73.7302	74.0365
Norway_scaffolds_107_S22	India_scaffolds_E13	0.0180962	73.7302	74.0365
Norway_scaffolds_125_S14	Norway_scaffolds_146_S8	0.0133153	73.7257	74.032
Norway_scaffolds_146_S8	Norway_scaffolds_125_S14	0.0133153	73.7257	74.032
India_scaffolds_E29	Norway_scaffolds_130_S6	0.0168887	73.7169	74.0216
Norway_scaffolds_130_S6	India_scaffolds_E29	0.0168887	73.7169	74.0216
India_scaffolds_E16	India_scaffolds_E14	0.0236755	73.7055	74.021
India_scaffolds_E14	India_scaffolds_E16	0.0236755	73.7055	74.021
Norway_scaffolds_117	Norway_scaffolds_137_S1	0.0132276	73.6967	74.0086
Norway_scaffolds_137_S1	Norway_scaffolds_117	0.0132276	73.6967	74.0086
Norway_scaffolds_121_S18	Norway_scaffolds_143_S22	0.014573	73.6787	73.9986
Norway_scaffolds_143_S22	Norway_scaffolds_121_S18	0.014573	73.6787	73.9986
Norway_scaffolds_145_S5	Norway_scaffolds_123_S24	0.0237433	73.675	73.9972
Norway_scaffolds_123_S24	Norway_scaffolds_145_S5	0.0237433	73.675	73.9972
India_scaffolds_E15	Norway_scaffolds_129_S3	0.0170661	73.6737	73.9967
Norway_scaffolds_129_S3	India_scaffolds_E15	0.0170661	73.6737	73.9967
Norway_scaffolds_144_S2	Norway_scaffolds_133_S15	0.0123104	73.6672	73.994
Norway_scaffolds_133_S15	Norway_scaffolds_144_S2	0.0123104	73.6672	73.994
Norway_scaffolds_139_S7	Norway_scaffolds_126_S17	0.0245557	73.663	73.9904
Norway_scaffolds_126_S17	Norway_scaffolds_139_S7	0.0245557	73.663	73.9904
Norway_scaffolds_139_S7	Norway_scaffolds_151_S23	0.0258719	73.6586	73.9893
Norway_scaffolds_151_S23	Norway_scaffolds_139_S7	0.0258719	73.6586	73.9893
Norway_scaffolds_149_S17	Norway_scaffolds_146_S8	0.0133782	73.6487	73.9887
Norway_scaffolds_146_S8	Norway_scaffolds_149_S17	0.0133782	73.6487	73.9887
Norway_scaffolds_112_S14	India_scaffolds_E25	0.0142038	73.6482	73.9885
India_scaffolds_E25	Norway_scaffolds_112_S14	0.0142038	73.6482	73.9885
Norway_scaffolds_153_S11	Norway_scaffolds_101_S4	0.009798	73.6434	73.9733
Norway_scaffolds_101_S4	Norway_scaffolds_153_S11	0.009798	73.6434	73.9733
India_scaffolds_E17	Norway_scaffolds_104_S13	0.0147957	73.6434	73.9713
Norway_scaffolds_104_S13	India_scaffolds_E17	0.0147957	73.6434	73.9713
Norway_scaffolds_112_S14	India_scaffolds_E32	0.0142539	73.6429	73.9705
India_scaffolds_E32	Norway_scaffolds_112_S14	0.0142539	73.6429	73.9705
Norway_scaffolds_121_S18	Norway_scaffolds_140_S13	0.0132731	73.6342	73.9685
Norway_scaffolds_140_S13	Norway_scaffolds_121_S18	0.0132731	73.6342	73.9685
India_scaffolds_E33	Norway_scaffolds_131_S9	0.0136727	73.6224	73.96
Norway_scaffolds_131_S9	India_scaffolds_E33	0.0136727	73.6224	73.96
Norway_scaffolds_145_S5	Norway_scaffolds_120_S15	0.0234707	73.6169	73.9582
Norway_scaffolds_120_S15	Norway_scaffolds_145_S5	0.0234707	73.6169	73.9582
Norway_scaffolds_133_S15	Norway_scaffolds_117	0.0137294	73.6106	73.9511
Norway_scaffolds_117	Norway_scaffolds_133_S15	0.0137294	73.6106	73.9511
India_scaffolds_E20	Norway_scaffolds_134_S18	0.013958	73.6101	73.9508
Norway_scaffolds_134_S18	India_scaffolds_E20	0.013958	73.6101	73.9508
India_scaffolds_E28	India_scaffolds_E15	0.0228583	73.6097	73.9487
India_scaffolds_E15	India_scaffolds_E28	0.0228583	73.6097	73.9487
Norway_scaffolds_144_S2	Norway_scaffolds_101_S4	0.01179	73.6091	73.9378
Norway_scaffolds_101_S4	Norway_scaffolds_144_S2	0.01179	73.6091	73.9378
India_scaffolds_E2	India_scaffolds_E9	0.0236261	73.608	73.9351
India_scaffolds_E9	India_scaffolds_E2	0.0236261	73.608	73.9351
India_scaffolds_E17	Norway_scaffolds_137_S1	0.0131766	73.6009	73.9344
Norway_scaffolds_137_S1	India_scaffolds_E17	0.0131766	73.6009	73.9344
Norway_scaffolds_141_S16	Norway_scaffolds_152_S3	0.009648	73.5948	73.9341
Norway_scaffolds_152_S3	Norway_scaffolds_141_S16	0.009648	73.5948	73.9341
Norway_scaffolds_118_S9	Norway_scaffolds_117	0.0136069	73.5585	73.9327
Norway_scaffolds_117	Norway_scaffolds_118_S9	0.0136069	73.5585	73.9327
Norway_scaffolds_127_S20	India_scaffolds_E2	0.0172927	73.555	73.932
India_scaffolds_E2	Norway_scaffolds_127_S20	0.0172927	73.555	73.932
India_scaffolds_E33	Norway_scaffolds_113_S17	0.0135809	73.5545	73.9311
Norway_scaffolds_113_S17	India_scaffolds_E33	0.0135809	73.5545	73.9311
India_scaffolds_E19	Norway_scaffolds_151_S23	0.0157478	73.551	73.9298
Norway_scaffolds_151_S23	India_scaffolds_E19	0.0157478	73.551	73.9298
India_scaffolds_E20	Norway_scaffolds_118_S9	0.0136309	73.5495	73.9292
Norway_scaffolds_118_S9	India_scaffolds_E20	0.0136309	73.5495	73.9292
Norway_scaffolds_102_S7	Norway_scaffolds_147_S11	0.0128744	73.5411	73.9132
Norway_scaffolds_147_S11	Norway_scaffolds_102_S7	0.0128744	73.5411	73.9132
India_scaffolds_E33	Norway_scaffolds_125_S14	0.0139331	73.5343	73.9065
Norway_scaffolds_125_S14	India_scaffolds_E33	0.0139331	73.5343	73.9065
India_scaffolds_E33	Norway_scaffolds_116_S3	0.0152304	73.533	73.9064
Norway_scaffolds_116_S3	India_scaffolds_E33	0.0152304	73.533	73.9064
India_scaffolds_E20	Norway_scaffolds_131_S9	0.0136562	73.5301	73.9037
Norway_scaffolds_131_S9	India_scaffolds_E20	0.0136562	73.5301	73.9037
India_scaffolds_E16	India_scaffolds_E28	0.0231888	73.5264	73.899
India_scaffolds_E28	India_scaffolds_E16	0.0231888	73.5264	73.899
India_scaffolds_K37_E34	India_scaffolds_E19	0.0164991	73.5164	73.8954
India_scaffolds_E19	India_scaffolds_K37_E34	0.0164991	73.5164	73.8954
Norway_scaffolds_103_S10	Norway_scaffolds_106_S19	0.0145593	73.5157	73.8948
Norway_scaffolds_106_S19	Norway_scaffolds_103_S10	0.0145593	73.5157	73.8948
Norway_scaffolds_130_S6	India_scaffolds_E15	0.0168698	73.5126	73.8903
India_scaffolds_E15	Norway_scaffolds_130_S6	0.0168698	73.5126	73.8903
India_scaffolds_K37_E34	India_scaffolds_E10	0.0181169	73.5126	73.8856
India_scaffolds_E10	India_scaffolds_K37_E34	0.0181169	73.5126	73.8856
India_scaffolds_E23	Norway_scaffolds_132_S12	0.0165003	73.5048	73.8823
Norway_scaffolds_132_S12	India_scaffolds_E23	0.0165003	73.5048	73.8823
Norway_scaffolds_121_S18	Norway_scaffolds_118_S9	0.0133001	73.5046	73.882
Norway_scaffolds_118_S9	Norway_scaffolds_121_S18	0.0133001	73.5046	73.882
India_scaffolds_E12	India_scaffolds_E4	0.0151593	73.4865	73.8802
India_scaffolds_E4	India_scaffolds_E12	0.0151593	73.4865	73.8802
India_scaffolds_E3	Norway_scaffolds_151_S23	0.005629	73.4855	73.8767
Norway_scaffolds_151_S23	India_scaffolds_E3	0.005629	73.4855	73.8767
Norway_scaffolds_132_S12	Norway_scaffolds_139_S7	0.0253493	73.48	73.8757
Norway_scaffolds_139_S7	Norway_scaffolds_132_S12	0.0253493	73.48	73.8757
Norway_scaffolds_110_S8	Norway_scaffolds_146_S8	0.014582	73.4699	73.8754
Norway_scaffolds_146_S8	Norway_scaffolds_110_S8	0.014582	73.4699	73.8754
Norway_scaffolds_116_S3	Norway_scaffolds_142_S19	0.0148095	73.46	73.867
Norway_scaffolds_142_S19	Norway_scaffolds_116_S3	0.0148095	73.46	73.867
India_scaffolds_E17	Norway_scaffolds_114_S20	0.0136079	73.456	73.8656
Norway_scaffolds_114_S20	India_scaffolds_E17	0.0136079	73.456	73.8656
India_scaffolds_E17	Norway_scaffolds_125_S14	0.013502	73.4557	73.8632
Norway_scaffolds_125_S14	India_scaffolds_E17	0.013502	73.4557	73.8632
Norway_scaffolds_103_S10	Norway_scaffolds_147_S11	0.0137048	73.453	73.8566
Norway_scaffolds_147_S11	Norway_scaffolds_103_S10	0.0137048	73.453	73.8566
Norway_scaffolds_136_S24	Norway_scaffolds_145_S5	0.0234808	73.4498	73.8535
Norway_scaffolds_145_S5	Norway_scaffolds_136_S24	0.0234808	73.4498	73.8535
Norway_scaffolds_100_S1	Norway_scaffolds_128_S23	0.0141639	73.4492	73.8504
Norway_scaffolds_128_S23	Norway_scaffolds_100_S1	0.0141639	73.4492	73.8504
India_scaffolds_E23	India_scaffolds_E27	0.016867	73.4279	73.8494
India_scaffolds_E27	India_scaffolds_E23	0.016867	73.4279	73.8494
Norway_scaffolds_110_S8	Norway_scaffolds_117	0.014764	73.4277	73.8494
Norway_scaffolds_117	Norway_scaffolds_110_S8	0.014764	73.4277	73.8494
India_scaffolds_E25	Norway_scaffolds_104_S13	0.0145154	73.4257	73.8486
Norway_scaffolds_104_S13	India_scaffolds_E25	0.0145154	73.4257	73.8486
India_scaffolds_E21	Norway_scaffolds_147_S11	0.0127082	73.4224	73.8453
Norway_scaffolds_147_S11	India_scaffolds_E21	0.0127082	73.4224	73.8453
Norway_scaffolds_130_S6	India_scaffolds_E11	0.0250399	73.4217	73.8388
India_scaffolds_E11	Norway_scaffolds_130_S6	0.0250399	73.4217	73.8388
Norway_scaffolds_110_S8	Norway_scaffolds_100_S1	0.0146965	73.4103	73.8385
Norway_scaffolds_100_S1	Norway_scaffolds_110_S8	0.0146965	73.4103	73.8385
Norway_scaffolds_103_S10	Norway_scaffolds_108_S2	0.0145436	73.4102	73.8323
Norway_scaffolds_108_S2	Norway_scaffolds_103_S10	0.0145436	73.4102	73.8323
Norway_scaffolds_121_S18	Norway_scaffolds_108_S2	0.0151967	73.4013	73.8286
Norway_scaffolds_108_S2	Norway_scaffolds_121_S18	0.0151967	73.4013	73.8286
India_scaffolds_E10	Norway_scaffolds_129_S3	0.0170517	73.3979	73.8271
Norway_scaffolds_129_S3	India_scaffolds_E10	0.0170517	73.3979	73.8271
Norway_scaffolds_127_S20	India_scaffolds_E9	0.0242697	73.3975	73.8222
India_scaffolds_E9	Norway_scaffolds_127_S20	0.0242697	73.3975	73.8222
India_scaffolds_E22	India_scaffolds_E4	0.014365	73.3936	73.8218
India_scaffolds_E4	India_scaffolds_E22	0.014365	73.3936	73.8218
Norway_scaffolds_144_S2	Norway_scaffolds_112_S14	0.0118555	73.392	73.8197
Norway_scaffolds_112_S14	Norway_scaffolds_144_S2	0.0118555	73.392	73.8197
Norway_scaffolds_125_S14	Norway_scaffolds_142_S19	0.0134172	73.3832	73.8145
Norway_scaffolds_142_S19	Norway_scaffolds_125_S14	0.0134172	73.3832	73.8145
Norway_scaffolds_131_S9	Norway_scaffolds_117	0.0136504	73.377	73.8085
Norway_scaffolds_117	Norway_scaffolds_131_S9	0.0136504	73.377	73.8085
Norway_scaffolds_100_S1	Norway_scaffolds_108_S2	0.0146865	73.3766	73.8084
Norway_scaffolds_108_S2	Norway_scaffolds_100_S1	0.0146865	73.3766	73.8084
India_scaffolds_E20	Norway_scaffolds_110_S8	0.0147565	73.3724	73.8048
Norway_scaffolds_110_S8	India_scaffolds_E20	0.0147565	73.3724	73.8048
Norway_scaffolds_143_S22	India_scaffolds_E32	0.0139298	73.3461	73.8043
India_scaffolds_E32	Norway_scaffolds_143_S22	0.0139298	73.3461	73.8043
India_scaffolds_E14	India_scaffolds_E8	0.0140435	73.3389	73.8015
India_scaffolds_E8	India_scaffolds_E14	0.0140435	73.3389	73.8015
Norway_scaffolds_134_S18	Norway_scaffolds_142_S19	0.013601	73.3345	73.7979
Norway_scaffolds_142_S19	Norway_scaffolds_134_S18	0.013601	73.3345	73.7979
Norway_scaffolds_147_S11	Norway_scaffolds_146_S8	0.013225	73.3292	73.7953
Norway_scaffolds_146_S8	Norway_scaffolds_147_S11	0.013225	73.3292	73.7953
India_scaffolds_K37_E34	India_scaffolds_E9	0.0214528	73.3261	73.7952
India_scaffolds_E9	India_scaffolds_K37_E34	0.0214528	73.3261	73.7952
Norway_scaffolds_122_S21	India_scaffolds_E25	0.0138179	73.326	73.7868
India_scaffolds_E25	Norway_scaffolds_122_S21	0.0138179	73.326	73.7868
Norway_scaffolds_153_S11	Norway_scaffolds_114_S20	0.009755	73.3246	73.7744
Norway_scaffolds_114_S20	Norway_scaffolds_153_S11	0.009755	73.3246	73.7744
India_scaffolds_E1	Norway_scaffolds_130_S6	0.0245709	73.2928	73.7725
Norway_scaffolds_130_S6	India_scaffolds_E1	0.0245709	73.2928	73.7725
Norway_scaffolds_123_S24	Norway_scaffolds_104_S13	0.0250187	73.2856	73.7718
Norway_scaffolds_104_S13	Norway_scaffolds_123_S24	0.0250187	73.2856	73.7718
Norway_scaffolds_118_S9	Norway_scaffolds_100_S1	0.013896	73.2809	73.7683
Norway_scaffolds_100_S1	Norway_scaffolds_118_S9	0.013896	73.2809	73.7683
India_scaffolds_E1	India_scaffolds_E14	0.0140188	73.2661	73.7679
India_scaffolds_E14	India_scaffolds_E1	0.0140188	73.2661	73.7679
India_scaffolds_E33	Norway_scaffolds_114_S20	0.0135836	73.2648	73.7653
Norway_scaffolds_114_S20	India_scaffolds_E33	0.0135836	73.2648	73.7653
India_scaffolds_E19	India_scaffolds_E4	0.0147265	73.2539	73.7637
India_scaffolds_E4	India_scaffolds_E19	0.0147265	73.2539	73.7637
Norway_scaffolds_107_S22	India_scaffolds_E11	0.0250782	73.2503	73.7581
India_scaffolds_E11	Norway_scaffolds_107_S22	0.0250782	73.2503	73.7581
India_scaffolds_E20	India_scaffolds_E21	0.0141612	73.2425	73.7464
India_scaffolds_E21	India_scaffolds_E20	0.0141612	73.2425	73.7464
India_scaffolds_E9	India_scaffolds_E18	0.0179949	73.2277	73.7383
India_scaffolds_E18	India_scaffolds_E9	0.0179949	73.2277	73.7383
Norway_scaffolds_143_S22	Norway_scaffolds_147_S11	0.0125075	73.2243	73.7342
Norway_scaffolds_147_S11	Norway_scaffolds_143_S22	0.0125075	73.2243	73.7342
[truncated: 6,192 more rows]

## Sheet: STE
Supplementary Table E. Whole genome pairwise comparison of K. pneumoniae isolates
Sample 1	Sample 2	Euclidean Distance	Sequence identity (%)	Alignment Percent
Norway_220	Norway_216	8.34e-06	99.4544	88.1214
Norway_216	Norway_220	8.34e-06	99.4544	88.1214
India_K13	India_K14	1.474e-05	99.4302	87.4494
India_K14	India_K13	1.474e-05	99.4302	87.4494
India_K24	India_K14	4.406e-05	98.8466	87.4091
India_K14	India_K24	4.406e-05	98.8466	87.4091
India_K24	India_K13	2.028e-05	98.8392	87.1932
India_K13	India_K24	2.028e-05	98.8392	87.1932
India_K33	India_K42	3.772e-06	97.8762	86.9189
India_K42	India_K33	3.772e-06	97.8762	86.9189
India_K14	India_K19	4.175e-05	97.6773	86.8779
India_K19	India_K14	4.175e-05	97.6773	86.8779
India_K13	India_K19	2.929e-05	97.631	86.8051
India_K19	India_K13	2.929e-05	97.631	86.8051
India_K23	India_K19	1.041e-05	97.1704	86.7246
India_K19	India_K23	1.041e-05	97.1704	86.7246
India_K24	India_K19	5.051e-05	97.1095	86.687
India_K19	India_K24	5.051e-05	97.1095	86.687
India_K33	India_K50	3.187e-05	97.0293	86.395
India_K50	India_K33	3.187e-05	97.0293	86.395
India_K23	India_K14	0.0001931	96.3215	86.1951
India_K14	India_K23	0.0001931	96.3215	86.1951
India_K13	India_K23	0.0001935	96.288	86.1466
India_K23	India_K13	0.0001935	96.288	86.1466
India_K50	India_K42	8.856e-05	95.982	85.6703
India_K42	India_K50	8.856e-05	95.982	85.6703
India_K24	India_K23	0.0002012	95.7388	85.5482
India_K23	India_K24	0.0002012	95.7388	85.5482
India_K50	India_K27	7.296e-05	95.1689	85.3275
India_K27	India_K50	7.296e-05	95.1689	85.3275
India_K33	India_K27	5.182e-05	95.1318	85.3255
India_K27	India_K33	5.182e-05	95.1318	85.3255
India_K26	India_K13	0.0003084	94.9538	85.2525
India_K13	India_K26	0.0003084	94.9538	85.2525
India_K26	India_K14	0.0003027	94.9423	85.2361
India_K14	India_K26	0.0003027	94.9423	85.2361
Norway_211	Norway_212	0.0003158	94.6834	85.1826
Norway_212	Norway_211	0.0003158	94.6834	85.1826
India_K24	India_K26	0.0003591	94.4902	85.1789
India_K26	India_K24	0.0003591	94.4902	85.1789
India_K26	India_K19	0.0002531	94.1829	85.0834
India_K19	India_K26	0.0002531	94.1829	85.0834
India_K30	India_K26	0.0002062	94.0123	84.9462
India_K26	India_K30	0.0002062	94.0123	84.9462
India_K27	India_K42	6.779e-05	93.9665	84.9175
India_K42	India_K27	6.779e-05	93.9665	84.9175
India_K20	India_K07	0.000597	93.9309	84.8351
India_K07	India_K20	0.000597	93.9309	84.8351
India_K33	India_K25	0.0001259	93.3236	84.6492
India_K25	India_K33	0.0001259	93.3236	84.6492
India_K25	India_K27	2.799e-05	93.2562	84.5974
India_K27	India_K25	2.799e-05	93.2562	84.5974
India_K30	India_K13	0.0004174	93.1453	84.593
India_K13	India_K30	0.0004174	93.1453	84.593
India_K30	India_K19	0.0002516	93.1194	83.9817
India_K19	India_K30	0.0002516	93.1194	83.9817
India_K30	India_K14	0.0004138	93.0956	83.9327
India_K14	India_K30	0.0004138	93.0956	83.9327
India_K30	India_K23	0.0002902	92.9679	83.7774
India_K23	India_K30	0.0002902	92.9679	83.7774
India_K26	India_K23	0.0004122	92.7417	83.6565
India_K23	India_K26	0.0004122	92.7417	83.6565
India_K24	India_K30	0.000495	92.669	83.6174
India_K30	India_K24	0.000495	92.669	83.6174
India_K25	India_K42	0.0001472	92.2017	83.5453
India_K42	India_K25	0.0001472	92.2017	83.5453
India_K46	India_K04	0.001002	92.1034	83.3568
India_K04	India_K46	0.001002	92.1034	83.3568
Norway_206	Norway_203	0.0004105	91.8545	83.339
Norway_203	Norway_206	0.0004105	91.8545	83.339
India_K50	India_K25	0.0001771	91.843	83.3257
India_K25	India_K50	0.0001771	91.843	83.3257
India_K45	India_K31	0.0009145	91.2351	83.3005
India_K31	India_K45	0.0009145	91.2351	83.3005
Norway_213	India_K49	0.0007536	90.5585	83.1461
India_K49	Norway_213	0.0007536	90.5585	83.1461
India_K51	India_K04	0.0005409	89.8234	81.8207
India_K04	India_K51	0.0005409	89.8234	81.8207
Norway_201	Norway_242	4.116e-05	89.7775	81.3873
Norway_242	Norway_201	4.116e-05	89.7775	81.3873
India_K39	India_K45	0.0006418	88.1371	81.2491
India_K45	India_K39	0.0006418	88.1371	81.2491
India_K46	India_K51	0.000743	87.9227	81.1517
India_K51	India_K46	0.000743	87.9227	81.1517
Norway_219	Norway_207	0.007157	87.2678	81.0318
Norway_207	Norway_219	0.007157	87.2678	81.0318
India_K45	India_K32	0.0009367	87.1737	80.9796
India_K32	India_K45	0.0009367	87.1737	80.9796
Norway_220	Norway_227	0.003686	86.718	80.9537
Norway_227	Norway_220	0.003686	86.718	80.9537
Norway_240	India_K21	0.002364	86.6904	80.9379
India_K21	Norway_240	0.002364	86.6904	80.9379
Norway_216	Norway_227	0.003718	86.4814	80.7344
Norway_227	Norway_216	0.003718	86.4814	80.7344
Norway_219	Norway_228	0.007999	86.4571	80.6586
Norway_228	Norway_219	0.007999	86.4571	80.6586
India_K51	India_K45	0.001208	86.4197	80.6326
India_K45	India_K51	0.001208	86.4197	80.6326
India_K46	India_K45	0.001902	86.1123	80.5983
India_K45	India_K46	0.001902	86.1123	80.5983
India_K17	Norway_227	0.003863	85.9838	80.5928
Norway_227	India_K17	0.003863	85.9838	80.5928
India_K04	India_K45	0.001595	85.9837	80.5817
India_K45	India_K04	0.001595	85.9837	80.5817
Norway_219	Norway_218	0.008892	85.875	80.5563
Norway_218	Norway_219	0.008892	85.875	80.5563
Norway_220	India_K17	0.004814	85.6571	80.468
India_K17	Norway_220	0.004814	85.6571	80.468
Norway_219	Norway_226	0.008563	85.6351	80.4581
Norway_226	Norway_219	0.008563	85.6351	80.4581
India_K04	India_K31	0.003035	85.4857	80.4517
India_K31	India_K04	0.003035	85.4857	80.4517
Norway_207	Norway_217	0.007315	85.4374	80.3693
Norway_217	Norway_207	0.007315	85.4374	80.3693
Norway_207	Norway_218	0.007815	85.4005	80.3463
Norway_218	Norway_207	0.007815	85.4005	80.3463
India_K17	Norway_216	0.004857	85.3942	80.3109
Norway_216	India_K17	0.004857	85.3942	80.3109
Norway_219	Norway_201	0.007733	85.361	80.3028
Norway_201	Norway_219	0.007733	85.361	80.3028
Norway_207	Norway_201	0.008042	85.2154	80.2962
Norway_201	Norway_207	0.008042	85.2154	80.2962
India_K47	Norway_227	0.004724	85.1735	80.2718
Norway_227	India_K47	0.004724	85.1735	80.2718
India_K39	India_K32	0.001333	85.1724	80.2123
India_K32	India_K39	0.001333	85.1724	80.2123
Norway_207	Norway_228	0.008283	85.1563	80.1954
Norway_228	Norway_207	0.008283	85.1563	80.1954
Norway_207	Norway_227	0.00745	85.1479	80.1905
Norway_227	Norway_207	0.00745	85.1479	80.1905
India_K39	India_K31	0.0001773	85.1193	80.1112
India_K31	India_K39	0.0001773	85.1193	80.1112
India_K31	India_K32	0.001624	85.1128	80.1042
India_K32	India_K31	0.001624	85.1128	80.1042
Norway_228	Norway_204	0.004805	85.0821	80.0623
Norway_204	Norway_228	0.004805	85.0821	80.0623
India_K46	India_K39	0.001705	85.0175	80.0464
India_K39	India_K46	0.001705	85.0175	80.0464
Norway_219	Norway_217	0.006907	84.9833	80.0233
Norway_217	Norway_219	0.006907	84.9833	80.0233
Norway_211	Norway_218	0.008597	84.9051	79.9962
Norway_218	Norway_211	0.008597	84.9051	79.9962
Norway_213	Norway_209	0.008679	84.8793	79.9927
Norway_209	Norway_213	0.008679	84.8793	79.9927
Norway_207	Norway_226	0.007976	84.7649	79.9858
Norway_226	Norway_207	0.007976	84.7649	79.9858
Norway_220	India_K47	0.004791	84.3368	79.942
India_K47	Norway_220	0.004791	84.3368	79.942
Norway_207	India_K47	0.0076	84.2882	79.9336
India_K47	Norway_207	0.0076	84.2882	79.9336
Norway_225	Norway_227	0.000514	84.287	79.9047
Norway_227	Norway_225	0.000514	84.287	79.9047
India_K43	India_K32	0.00684	84.2423	79.8925
India_K32	India_K43	0.00684	84.2423	79.8925
India_K46	India_K32	0.002129	84.2217	79.8916
India_K32	India_K46	0.002129	84.2217	79.8916
India_K51	India_K39	0.001427	84.2169	79.8913
India_K39	India_K51	0.001427	84.2169	79.8913
Norway_228	Norway_217	0.006716	84.2027	79.8729
Norway_217	Norway_228	0.006716	84.2027	79.8729
Norway_216	India_K47	0.004883	84.1466	79.8442
India_K47	Norway_216	0.004883	84.1466	79.8442
Norway_219	Norway_204	0.007983	84.0556	79.7453
Norway_204	Norway_219	0.007983	84.0556	79.7453
Norway_219	Norway_242	0.007758	84.005	79.7172
Norway_242	Norway_219	0.007758	84.005	79.7172
Norway_207	Norway_209	0.007895	83.9888	79.6882
Norway_209	Norway_207	0.007895	83.9888	79.6882
India_K10	Norway_218	0.007524	83.8966	79.6695
Norway_218	India_K10	0.007524	83.8966	79.6695
India_K29	Norway_213	0.006727	83.7639	79.6468
Norway_213	India_K29	0.006727	83.7639	79.6468
Norway_213	Norway_228	0.007985	83.7394	79.6298
Norway_228	Norway_213	0.007985	83.7394	79.6298
Norway_207	Norway_213	0.007231	83.6946	79.5936
Norway_213	Norway_207	0.007231	83.6946	79.5936
Norway_207	India_K45	0.007749	83.694	79.5354
India_K45	Norway_207	0.007749	83.694	79.5354
Norway_207	Norway_242	0.007797	83.6401	79.5332
Norway_242	Norway_207	0.007797	83.6401	79.5332
Norway_219	India_K17	0.007787	83.6242	79.4836
India_K17	Norway_219	0.007787	83.6242	79.4836
Norway_219	Norway_227	0.00734	83.6171	79.4708
Norway_227	Norway_219	0.00734	83.6171	79.4708
India_K04	India_K39	0.001612	83.5877	79.452
India_K39	India_K04	0.001612	83.5877	79.452
Norway_219	Norway_220	0.00751	83.4737	79.4208
Norway_220	Norway_219	0.00751	83.4737	79.4208
India_K29	Norway_228	0.008755	83.4538	79.3609
Norway_228	India_K29	0.008755	83.4538	79.3609
India_K45	Norway_228	0.008348	83.418	79.2959
Norway_228	India_K45	0.008348	83.418	79.2959
Norway_207	India_K29	0.007637	83.3381	79.2727
India_K29	Norway_207	0.007637	83.3381	79.2727
Norway_219	Norway_216	0.007588	83.3321	79.2307
Norway_216	Norway_219	0.007588	83.3321	79.2307
Norway_201	Norway_218	0.008413	83.2352	79.2164
Norway_218	Norway_201	0.008413	83.2352	79.2164
Norway_212	Norway_218	0.008365	83.159	79.2021
Norway_218	Norway_212	0.008365	83.159	79.2021
Norway_219	India_K47	0.007598	83.1481	79.202
India_K47	Norway_219	0.007598	83.1481	79.202
India_K17	India_K47	0.00542	83.0602	79.194
India_K47	India_K17	0.00542	83.0602	79.194
Norway_220	Norway_213	0.007453	83.0373	79.1889
Norway_213	Norway_220	0.007453	83.0373	79.1889
Norway_207	Norway_220	0.007618	83.0247	79.1761
Norway_220	Norway_207	0.007618	83.0247	79.1761
Norway_219	Norway_213	0.00733	83.0236	79.1636
Norway_213	Norway_219	0.00733	83.0236	79.1636
Norway_213	India_K45	0.008641	82.9719	79.1538
India_K45	Norway_213	0.008641	82.9719	79.1538
Norway_242	Norway_218	0.008366	82.9466	79.1503
Norway_218	Norway_242	0.008366	82.9466	79.1503
Norway_207	Norway_216	0.007753	82.8699	79.1416
Norway_216	Norway_207	0.007753	82.8699	79.1416
Norway_213	Norway_216	0.007453	82.803	79.1183
Norway_216	Norway_213	0.007453	82.803	79.1183
Norway_213	Norway_217	0.007141	82.7946	79.0982
Norway_217	Norway_213	0.007141	82.7946	79.0982
Norway_204	Norway_217	0.007076	82.7246	79.0906
Norway_217	Norway_204	0.007076	82.7246	79.0906
India_K46	India_K31	0.002137	82.6975	79.0724
India_K31	India_K46	0.002137	82.6975	79.0724
Norway_220	India_K45	0.008816	82.679	79.0452
India_K45	Norway_220	0.008816	82.679	79.0452
India_K51	India_K31	0.001004	82.6493	79.0379
India_K31	India_K51	0.001004	82.6493	79.0379
Norway_219	India_K16	0.008736	82.6105	79.0275
India_K16	Norway_219	0.008736	82.6105	79.0275
Norway_228	India_K31	0.007846	82.5882	79.0167
India_K31	Norway_228	0.007846	82.5882	79.0167
Norway_207	India_K17	0.007982	82.577	79.0147
India_K17	Norway_207	0.007982	82.577	79.0147
India_K10	Norway_217	0.008118	82.563	79.0049
Norway_217	India_K10	0.008118	82.563	79.0049
India_K29	Norway_209	0.008495	82.5315	79.0016
Norway_209	India_K29	0.008495	82.5315	79.0016
Norway_213	India_K31	0.007708	82.5281	78.9926
India_K31	Norway_213	0.007708	82.5281	78.9926
Norway_216	India_K45	0.008831	82.4789	78.9777
India_K45	Norway_216	0.008831	82.4789	78.9777
Norway_219	India_K45	0.008474	82.4759	78.976
India_K45	Norway_219	0.008474	82.4759	78.976
Norway_228	Norway_226	0.008744	82.4617	78.9757
Norway_226	Norway_228	0.008744	82.4617	78.9757
India_K45	Norway_209	0.008315	82.4592	78.936
Norway_209	India_K45	0.008315	82.4592	78.936
Norway_201	Norway_226	0.008707	82.4297	78.9358
Norway_226	Norway_201	0.008707	82.4297	78.9358
Norway_240	India_K10	0.009332	82.4167	78.9208
India_K10	Norway_240	0.009332	82.4167	78.9208
Norway_226	India_K47	0.00776	82.4063	78.897
India_K47	Norway_226	0.00776	82.4063	78.897
Norway_207	Norway_204	0.007501	82.3736	78.8906
Norway_204	Norway_207	0.007501	82.3736	78.8906
Norway_228	India_K47	0.008694	82.37	78.8851
India_K47	Norway_228	0.008694	82.37	78.8851
Norway_228	Norway_209	0.007568	82.3591	78.8813
Norway_209	Norway_228	0.007568	82.3591	78.8813
Norway_219	India_K19	0.009005	82.3032	78.8505
India_K19	Norway_219	0.009005	82.3032	78.8505
Norway_219	Norway_209	0.007237	82.288	78.833
Norway_209	Norway_219	0.007237	82.288	78.833
Norway_209	Norway_218	0.007688	82.2723	78.8328
Norway_218	Norway_209	0.007688	82.2723	78.8328
Norway_244	Norway_218	0.007635	82.2217	78.8148
Norway_218	Norway_244	0.007635	82.2217	78.8148
Norway_244	India_K10	0.004101	82.2215	78.8002
India_K10	Norway_244	0.004101	82.2215	78.8002
India_K35	India_K19	0.007283	82.1695	78.7847
India_K19	India_K35	0.007283	82.1695	78.7847
Norway_220	Norway_228	0.008266	82.1669	78.7684
Norway_228	Norway_220	0.008266	82.1669	78.7684
Norway_220	Norway_209	0.007353	82.1504	78.7315
Norway_209	Norway_220	0.007353	82.1504	78.7315
Norway_207	India_K16	0.007979	81.9922	78.7263
India_K16	Norway_207	0.007979	81.9922	78.7263
Norway_219	India_K10	0.008653	81.9881	78.7236
India_K10	Norway_219	0.008653	81.9881	78.7236
India_K43	India_K45	0.00759	81.9533	78.7216
India_K45	India_K43	0.00759	81.9533	78.7216
India_K43	India_K39	0.007982	81.9518	78.6915
India_K39	India_K43	0.007982	81.9518	78.6915
Norway_216	Norway_228	0.008266	81.9508	78.6815
Norway_228	Norway_216	0.008266	81.9508	78.6815
Norway_216	Norway_209	0.00745	81.942	78.6622
Norway_209	Norway_216	0.00745	81.942	78.6622
Norway_208	Norway_229	0.0102232	81.9223	78.6585
Norway_229	Norway_208	0.0102232	81.9223	78.6585
Norway_207	India_K39	0.007427	81.8923	78.6124
India_K39	Norway_207	0.007427	81.8923	78.6124
Norway_209	India_K47	0.008073	81.8919	78.5801
India_K47	Norway_209	0.008073	81.8919	78.5801
India_K16	Norway_218	0.006997	81.8863	78.5586
Norway_218	India_K16	0.006997	81.8863	78.5586
Norway_228	Norway_227	0.008165	81.8721	78.5564
Norway_227	Norway_228	0.008165	81.8721	78.5564
Norway_219	Norway_244	0.008727	81.8079	78.5562
Norway_244	Norway_219	0.008727	81.8079	78.5562
Norway_201	Norway_228	0.008034	81.7988	78.5561
Norway_228	Norway_201	0.008034	81.7988	78.5561
India_K38	India_K47	0.008209	81.7502	78.5354
India_K47	India_K38	0.008209	81.7502	78.5354
India_K51	India_K32	0.001363	81.7354	78.5245
India_K32	India_K51	0.001363	81.7354	78.5245
Norway_201	Norway_217	0.007583	81.7281	78.5123
Norway_217	Norway_201	0.007583	81.7281	78.5123
India_K29	India_K45	0.008581	81.6939	78.4923
India_K45	India_K29	0.008581	81.6939	78.4923
India_K30	India_K10	0.009	81.6644	78.4678
India_K10	India_K30	0.009	81.6644	78.4678
Norway_207	India_K31	0.007704	81.6534	78.4657
India_K31	Norway_207	0.007704	81.6534	78.4657
Norway_217	Norway_227	0.007826	81.5975	78.464
Norway_227	Norway_217	0.007826	81.5975	78.464
Norway_207	Norway_211	0.007619	81.5811	78.4337
Norway_211	Norway_207	0.007619	81.5811	78.4337
Norway_207	India_K35	0.008084	81.5512	78.4261
India_K35	Norway_207	0.008084	81.5512	78.4261
Norway_209	Norway_227	0.00759	81.5355	78.4
Norway_227	Norway_209	0.00759	81.5355	78.4
Norway_207	India_K27	0.007251	81.5305	78.3896
India_K27	Norway_207	0.007251	81.5305	78.3896
Norway_226	Norway_217	0.007785	81.5271	78.3742
Norway_217	Norway_226	0.007785	81.5271	78.3742
Norway_204	Norway_218	0.008552	81.5224	78.3613
Norway_218	Norway_204	0.008552	81.5224	78.3613
Norway_219	India_K13	0.00899	81.513	78.3385
India_K13	Norway_219	0.00899	81.513	78.3385
Norway_218	Norway_217	0.007834	81.5088	78.3305
Norway_217	Norway_218	0.007834	81.5088	78.3305
India_K35	India_K13	0.007434	81.5026	78.3297
India_K13	India_K35	0.007434	81.5026	78.3297
Norway_219	India_K14	0.008989	81.4989	78.3219
India_K14	Norway_219	0.008989	81.4989	78.3219
India_K35	India_K14	0.007405	81.4873	78.2909
India_K14	India_K35	0.007405	81.4873	78.2909
India_K24	India_K35	0.007614	81.442	78.2672
India_K35	India_K24	0.007614	81.442	78.2672
India_K17	Norway_228	0.008229	81.4388	78.2549
Norway_228	India_K17	0.008229	81.4388	78.2549
India_K45	Norway_217	0.007685	81.4385	78.2547
Norway_217	India_K45	0.007685	81.4385	78.2547
Norway_207	India_K52	0.007753	81.437	78.2265
India_K52	Norway_207	0.007753	81.437	78.2265
Norway_211	Norway_209	0.007945	81.419	78.2256
Norway_209	Norway_211	0.007945	81.419	78.2256
Norway_220	India_K31	0.008801	81.392	78.2228
India_K31	Norway_220	0.008801	81.392	78.2228
Norway_211	India_K16	0.007745	81.3871	78.211
India_K16	Norway_211	0.007745	81.3871	78.211
Norway_228	India_K32	0.007855	81.341	78.2098
India_K32	Norway_228	0.007855	81.341	78.2098
Norway_219	Norway_211	0.009213	81.3074	78.1955
Norway_211	Norway_219	0.009213	81.3074	78.1955
Norway_228	Norway_218	0.008462	81.2818	78.1925
Norway_218	Norway_228	0.008462	81.2818	78.1925
Norway_216	Norway_218	0.007507	81.2535	78.1827
Norway_218	Norway_216	0.007507	81.2535	78.1827
India_K35	Norway_218	0.007641	81.2342	78.17
Norway_218	India_K35	0.007641	81.2342	78.17
Norway_209	India_K31	0.007768	81.2096	78.1676
India_K31	Norway_209	0.007768	81.2096	78.1676
Norway_219	India_K24	0.008981	81.1782	78.1647
India_K24	Norway_219	0.008981	81.1782	78.1647
Norway_216	India_K31	0.008805	81.176	78.1469
India_K31	Norway_216	0.008805	81.176	78.1469
Norway_219	India_K27	0.008289	81.1748	78.1432
India_K27	Norway_219	0.008289	81.1748	78.1432
India_K10	India_K19	0.007893	81.173	78.1423
India_K19	India_K10	0.007893	81.173	78.1423
India_K38	Norway_209	0.008287	81.1671	78.1359
Norway_209	India_K38	0.008287	81.1671	78.1359
India_K29	India_K32	0.008922	81.16	78.1281
India_K32	India_K29	0.008922	81.16	78.1281
Norway_219	India_K29	0.008189	81.1422	78.1253
India_K29	Norway_219	0.008189	81.1422	78.1253
India_K19	Norway_218	0.007751	81.133	78.1239
Norway_218	India_K19	0.007751	81.133	78.1239
Norway_209	Norway_217	0.00713	81.1161	78.1151
Norway_217	Norway_209	0.00713	81.1161	78.1151
Norway_207	India_K10	0.007549	81.115	78.1053
India_K10	Norway_207	0.007549	81.115	78.1053
Norway_207	India_K19	0.007877	81.1048	78.1046
India_K19	Norway_207	0.007877	81.1048	78.1046
India_K52	Norway_209	0.008064	81.1022	78.0991
Norway_209	India_K52	0.008064	81.1022	78.0991
Norway_219	India_K39	0.008898	81.0986	78.0934
India_K39	Norway_219	0.008898	81.0986	78.0934
Norway_201	India_K45	0.007282	81.0851	78.091
India_K45	Norway_201	0.007282	81.0851	78.091
Norway_201	Norway_204	0.007796	81.0813	78.0842
Norway_204	Norway_201	0.007796	81.0813	78.0842
India_K21	India_K10	0.009094	81.0636	78.0818
India_K10	India_K21	0.009094	81.0636	78.0818
India_K17	Norway_217	0.00767	81.0596	78.0817
Norway_217	India_K17	0.00767	81.0596	78.0817
Norway_220	Norway_218	0.007532	81.0459	78.0771
Norway_218	Norway_220	0.007532	81.0459	78.0771
India_K38	Norway_218	0.00701	81.0147	78.07
Norway_218	India_K38	0.00701	81.0147	78.07
India_K45	Norway_204	0.008316	80.9908	78.0663
Norway_204	India_K45	0.008316	80.9908	78.0663
Norway_218	Norway_227	0.007425	80.964	78.066
Norway_227	Norway_218	0.007425	80.964	78.066
Norway_225	India_K47	0.005084	80.9566	78.051
India_K47	Norway_225	0.005084	80.9566	78.051
Norway_220	Norway_204	0.008349	80.9451	78.0479
Norway_204	Norway_220	0.008349	80.9451	78.0479
Norway_213	India_K47	0.008267	80.9442	78.0371
India_K47	Norway_213	0.008267	80.9442	78.0371
Norway_211	Norway_240	0.003111	80.9068	78.0292
Norway_240	Norway_211	0.003111	80.9068	78.0292
India_K35	India_K23	0.007782	80.9053	78.0278
India_K23	India_K35	0.007782	80.9053	78.0278
Norway_209	Norway_242	0.007954	80.8986	78.0196
Norway_242	Norway_209	0.007954	80.8986	78.0196
Norway_219	India_K23	0.008985	80.8728	78.0165
India_K23	Norway_219	0.008985	80.8728	78.0165
India_K29	India_K31	0.007594	80.8543	78.0109
India_K31	India_K29	0.007594	80.8543	78.0109
India_K29	India_K47	0.007701	80.8507	78.0098
India_K47	India_K29	0.007701	80.8507	78.0098
India_K45	Norway_242	0.007227	80.8435	78.0091
Norway_242	India_K45	0.007227	80.8435	78.0091
Norway_211	India_K10	0.007852	80.7826	78.0031
India_K10	Norway_211	0.007852	80.7826	78.0031
Norway_213	Norway_218	0.008182	80.7615	77.9983
Norway_218	Norway_213	0.008182	80.7615	77.9983
Norway_216	Norway_204	0.008356	80.7587	77.9905
Norway_204	Norway_216	0.008356	80.7587	77.9905
Norway_201	Norway_209	0.008264	80.7461	77.9566
Norway_209	Norway_201	0.008264	80.7461	77.9566
India_K35	India_K45	0.008623	80.7287	77.9552
India_K45	India_K35	0.008623	80.7287	77.9552
India_K52	Norway_217	0.007573	80.6997	77.9492
Norway_217	India_K52	0.007573	80.6997	77.9492
Norway_211	Norway_217	0.007793	80.6844	77.9437
Norway_217	Norway_211	0.007793	80.6844	77.9437
Norway_201	Norway_213	0.007065	80.6794	77.9389
Norway_213	Norway_201	0.007065	80.6794	77.9389
Norway_220	India_K52	0.00794	80.6708	77.936
India_K52	Norway_220	0.00794	80.6708	77.936
Norway_207	Norway_244	0.0074	80.6439	77.9341
Norway_244	Norway_207	0.0074	80.6439	77.9341
India_K13	India_K10	0.007891	80.6417	77.9306
India_K10	India_K13	0.007891	80.6417	77.9306
India_K10	India_K14	0.007917	80.6276	77.9291
India_K14	India_K10	0.007917	80.6276	77.9291
Norway_211	India_K35	0.007786	80.5928	77.9245
India_K35	Norway_211	0.007786	80.5928	77.9245
India_K04	India_K32	0.002149	80.5834	77.9209
India_K32	India_K04	0.002149	80.5834	77.9209
India_K17	India_K45	0.00891	80.5771	77.915
India_K45	India_K17	0.00891	80.5771	77.915
India_K17	India_K10	0.008434	80.5325	77.9019
India_K10	India_K17	0.008434	80.5325	77.9019
Norway_207	India_K13	0.008108	80.5302	77.9016
India_K13	Norway_207	0.008108	80.5302	77.9016
Norway_207	India_K14	0.008108	80.52	77.8977
India_K14	Norway_207	0.008108	80.52	77.8977
India_K35	India_K47	0.008238	80.513	77.8789
India_K47	India_K35	0.008238	80.513	77.8789
India_K35	India_K16	0.008011	80.5128	77.8761
India_K16	India_K35	0.008011	80.5128	77.8761
India_K35	Norway_227	0.007606	80.5087	77.8675
Norway_227	India_K35	0.007606	80.5087	77.8675
India_K38	India_K16	0.007798	80.4938	77.8626
India_K16	India_K38	0.007798	80.4938	77.8626
India_K52	India_K45	0.008907	80.4907	77.861
India_K45	India_K52	0.008907	80.4907	77.861
Norway_242	Norway_217	0.007599	80.4785	77.86
Norway_217	Norway_242	0.007599	80.4785	77.86
India_K47	Norway_217	0.007772	80.4726	77.8495
Norway_217	India_K47	0.007772	80.4726	77.8495
India_K52	Norway_216	0.007999	80.4644	77.8495
Norway_216	India_K52	0.007999	80.4644	77.8495
India_K29	Norway_217	0.006682	80.4547	77.8416
Norway_217	India_K29	0.006682	80.4547	77.8416
India_K43	India_K31	0.007958	80.4537	77.815
India_K31	India_K43	0.007958	80.4537	77.815
India_K33	Norway_217	0.007458	80.4427	77.8138
Norway_217	India_K33	0.007458	80.4427	77.8138
Norway_220	India_K35	0.008163	80.4411	77.8112
India_K35	Norway_220	0.008163	80.4411	77.8112
India_K26	India_K35	0.007336	80.4296	77.8012
India_K35	India_K26	0.007336	80.4296	77.8012
India_K45	Norway_218	0.008261	80.4206	77.7898
Norway_218	India_K45	0.008261	80.4206	77.7898
Norway_211	India_K19	0.007788	80.408	77.7848
India_K19	Norway_211	0.007788	80.408	77.7848
India_K45	India_K47	0.008427	80.4044	77.778
India_K47	India_K45	0.008427	80.4044	77.778
India_K17	Norway_218	0.008425	80.3858	77.7777
Norway_218	India_K17	0.008425	80.3858	77.7777
India_K52	Norway_213	0.008739	80.383	77.7748
Norway_213	India_K52	0.008739	80.383	77.7748
Norway_209	Norway_204	0.008694	80.3703	77.7685
Norway_204	Norway_209	0.008694	80.3703	77.7685
India_K13	Norway_218	0.007752	80.3689	77.7684
Norway_218	India_K13	0.007752	80.3689	77.7684
Norway_207	India_K49	0.007422	80.36	77.764
India_K49	Norway_207	0.007422	80.36	77.764
India_K14	Norway_218	0.007751	80.3461	77.7524
Norway_218	India_K14	0.007751	80.3461	77.7524
Norway_226	Norway_242	0.008282	80.3439	77.7355
Norway_242	Norway_226	0.008282	80.3439	77.7355
Norway_219	India_K26	0.009085	80.3353	77.7251
India_K26	Norway_219	0.009085	80.3353	77.7251
India_K24	India_K10	0.007979	80.3083	77.7244
India_K10	India_K24	0.007979	80.3083	77.7244
India_K35	Norway_209	0.007889	80.3075	77.7189
Norway_209	India_K35	0.007889	80.3075	77.7189
India_K38	India_K35	0.00788	80.2908	77.7135
India_K35	India_K38	0.00788	80.2908	77.7135
Norway_201	India_K16	0.007876	80.2687	77.7105
India_K16	Norway_201	0.007876	80.2687	77.7105
India_K47	Norway_218	0.007321	80.2653	77.7067
Norway_218	India_K47	0.007321	80.2653	77.7067
Norway_207	India_K24	0.008161	80.2601	77.6933
India_K24	Norway_207	0.008161	80.2601	77.6933
India_K16	India_K47	0.008151	80.2404	77.6836
India_K47	India_K16	0.008151	80.2404	77.6836
India_K45	Norway_227	0.008826	80.2357	77.6777
Norway_227	India_K45	0.008826	80.2357	77.6777
India_K35	Norway_216	0.008247	80.234	77.6722
Norway_216	India_K35	0.008247	80.234	77.6722
India_K10	Norway_204	0.008495	80.2334	77.654
Norway_204	India_K10	0.008495	80.2334	77.654
Norway_211	India_K45	0.009696	80.2266	77.6497
India_K45	Norway_211	0.009696	80.2266	77.6497
India_K46	India_K43	0.008633	80.2012	77.6454
India_K43	India_K46	0.008633	80.2012	77.6454
Norway_219	India_K35	0.007393	80.1976	77.6351
India_K35	Norway_219	0.007393	80.1976	77.6351
India_K38	India_K19	0.008159	80.1927	77.6313
India_K19	India_K38	0.008159	80.1927	77.6313
Norway_211	Norway_244	0.008395	80.1693	77.6226
Norway_244	Norway_211	0.008395	80.1693	77.6226
India_K27	Norway_217	0.007132	80.169	77.6223
Norway_217	India_K27	0.007132	80.169	77.6223
Norway_219	India_K31	0.007875	80.1642	77.6219
India_K31	Norway_219	0.007875	80.1642	77.6219
Norway_226	Norway_204	0.008203	80.1631	77.6185
Norway_204	Norway_226	0.008203	80.1631	77.6185
Norway_211	India_K38	0.006781	80.1552	77.6171
India_K38	Norway_211	0.006781	80.1552	77.6171
India_K17	Norway_204	0.008701	80.1422	77.6151
Norway_204	India_K17	0.008701	80.1422	77.6151
Norway_226	Norway_227	0.007792	80.1328	77.6128
Norway_227	Norway_226	0.007792	80.1328	77.6128
India_K16	India_K19	0.007607	80.1237	77.608
India_K19	India_K16	0.007607	80.1237	77.608
Norway_213	Norway_227	0.008203	80.1115	77.6079
Norway_227	Norway_213	0.008203	80.1115	77.6079
Norway_219	India_K52	0.008409	80.1102	77.6076
India_K52	Norway_219	0.008409	80.1102	77.6076
Norway_220	Norway_217	0.00739	80.106	77.5943
Norway_217	Norway_220	0.00739	80.106	77.5943
India_K38	Norway_213	0.008599	80.0966	77.5926
Norway_213	India_K38	0.008599	80.0966	77.5926
Norway_213	Norway_242	0.006927	80.0896	77.5833
Norway_242	Norway_213	0.006927	80.0896	77.5833
India_K24	Norway_218	0.007826	80.0771	77.5803
Norway_218	India_K24	0.007826	80.0771	77.5803
Norway_213	Norway_206	0.008333	80.0617	77.5783
Norway_206	Norway_213	0.008333	80.0617	77.5783
Norway_207	India_K33	0.007235	80.0608	77.5782
India_K33	Norway_207	0.007235	80.0608	77.5782
India_K29	India_K39	0.008323	80.0591	77.5715
India_K39	India_K29	0.008323	80.0591	77.5715
India_K25	India_K49	0.009806	80.0569	77.5629
India_K49	India_K25	0.009806	80.0569	77.5629
Norway_201	India_K47	0.008134	80.0561	77.5559
India_K47	Norway_201	0.008134	80.0561	77.5559
India_K52	India_K47	0.008585	80.0208	77.555
India_K47	India_K52	0.008585	80.0208	77.555
Norway_216	Norway_217	0.007432	80.002	77.5494
Norway_217	Norway_216	0.007432	80.002	77.5494
Norway_219	India_K33	0.009029	79.9717	77.5464
India_K33	Norway_219	0.009029	79.9717	77.5464
Norway_201	Norway_227	0.007334	79.9685	77.5395
Norway_227	Norway_201	0.007334	79.9685	77.5395
India_K49	Norway_228	0.008066	79.9649	77.5338
Norway_228	India_K49	0.008066	79.9649	77.5338
India_K26	India_K10	0.008478	79.9474	77.5235
India_K10	India_K26	0.008478	79.9474	77.5235
Norway_207	India_K38	0.007992	79.9292	77.5219
India_K38	Norway_207	0.007992	79.9292	77.5219
Norway_244	India_K47	0.008184	79.9277	77.5126
India_K47	Norway_244	0.008184	79.9277	77.5126
India_K39	Norway_228	0.009102	79.904	77.5067
Norway_228	India_K39	0.009102	79.904	77.5067
Norway_211	Norway_242	0.009065	79.8918	77.5049
Norway_242	Norway_211	0.009065	79.8918	77.5049
Norway_226	Norway_218	0.008594	79.8801	77.5
Norway_218	Norway_226	0.008594	79.8801	77.5
Norway_207	Norway_212	0.007514	79.8784	77.4983
Norway_212	Norway_207	0.007514	79.8784	77.4983
India_K17	Norway_226	0.008566	79.8623	77.497
Norway_226	India_K17	0.008566	79.8623	77.497
India_K27	Norway_227	0.008056	79.862	77.4954
Norway_227	India_K27	0.008056	79.862	77.4954
Norway_219	Norway_212	0.009172	79.8292	77.4942
Norway_212	Norway_219	0.009172	79.8292	77.4942
Norway_226	Norway_209	0.008012	79.8195	77.4843
Norway_209	Norway_226	0.008012	79.8195	77.4843
Norway_213	Norway_204	0.008484	79.8003	77.4797
Norway_204	Norway_213	0.008484	79.8003	77.4797
Norway_207	Norway_205	0.00766	79.7989	77.4723
Norway_205	Norway_207	0.00766	79.7989	77.4723
India_K39	Norway_217	0.00759	79.7964	77.4715
Norway_217	India_K39	0.00759	79.7964	77.4715
India_K45	Norway_226	0.008532	79.7796	77.455
Norway_226	India_K45	0.008532	79.7796	77.455
Norway_219	India_K49	0.008193	79.7714	77.4399
India_K49	Norway_219	0.008193	79.7714	77.4399
Norway_207	India_K23	0.008025	79.7427	77.4389
India_K23	Norway_207	0.008025	79.7427	77.4389
Norway_213	Norway_203	0.008513	79.7394	77.4355
Norway_203	Norway_213	0.008513	79.7394	77.4355
India_K30	India_K21	0.007993	79.7376	77.4242
India_K21	India_K30	0.007993	79.7376	77.4242
India_K29	Norway_226	0.008362	79.7367	77.4105
Norway_226	India_K29	0.008362	79.7367	77.4105
India_K35	Norway_242	0.00834	79.7359	77.3969
Norway_242	India_K35	0.00834	79.7359	77.3969
Norway_211	India_K13	0.007853	79.7173	77.3827
India_K13	Norway_211	0.007853	79.7173	77.3827
Norway_206	Norway_209	0.007741	79.7137	77.3703
Norway_209	Norway_206	0.007741	79.7137	77.3703
India_K10	India_K23	0.007914	79.709	77.3662
India_K23	India_K10	0.007914	79.709	77.3662
Norway_211	Norway_201	0.008993	79.7025	77.3646
Norway_201	Norway_211	0.008993	79.7025	77.3646
Norway_211	India_K14	0.007848	79.691	77.3637
India_K14	Norway_211	0.007848	79.691	77.3637
India_K23	Norway_218	0.00778	79.6805	77.3584
Norway_218	India_K23	0.00778	79.6805	77.3584
Norway_228	Norway_242	0.007304	79.6599	77.3577
Norway_242	Norway_228	0.007304	79.6599	77.3577
Norway_207	India_K32	0.007494	79.6558	77.352
India_K32	Norway_207	0.007494	79.6558	77.352
Norway_201	India_K10	0.008794	79.6381	77.3506
India_K10	Norway_201	0.008794	79.6381	77.3506
India_K33	India_K17	0.009059	79.6287	77.3483
India_K17	India_K33	0.009059	79.6287	77.3483
Norway_244	Norway_228	0.008501	79.6247	77.3451
Norway_228	Norway_244	0.008501	79.6247	77.3451
India_K13	India_K16	0.007824	79.623	77.339
India_K16	India_K13	0.007824	79.623	77.339
India_K21	India_K19	0.008423	79.6034	77.3357
India_K19	India_K21	0.008423	79.6034	77.3357
India_K16	India_K14	0.007834	79.5969	77.3312
India_K14	India_K16	0.007834	79.5969	77.3312
Norway_211	India_K21	0.003249	79.5924	77.3297
India_K21	Norway_211	0.003249	79.5924	77.3297
Norway_207	India_K04	0.008241	79.5879	77.3272
India_K04	Norway_207	0.008241	79.5879	77.3272
India_K20	India_K19	0.008438	79.5848	77.3119
India_K19	India_K20	0.008438	79.5848	77.3119
India_K52	Norway_227	0.008372	79.5834	77.3109
Norway_227	India_K52	0.008372	79.5834	77.3109
India_K38	India_K13	0.008224	79.5802	77.3107
India_K13	India_K38	0.008224	79.5802	77.3107
Norway_201	Norway_244	0.008537	79.5782	77.3086
Norway_244	Norway_201	0.008537	79.5782	77.3086
India_K42	Norway_217	0.007524	79.5764	77.3076
Norway_217	India_K42	0.007524	79.5764	77.3076
India_K38	India_K14	0.008239	79.5626	77.3062
India_K14	India_K38	0.008239	79.5626	77.3062
India_K52	Norway_204	0.009031	79.5483	77.2967
Norway_204	India_K52	0.009031	79.5483	77.2967
India_K17	India_K27	0.008528	79.5315	77.2945
India_K27	India_K17	0.008528	79.5315	77.2945
India_K35	Norway_217	0.007862	79.529	77.278
Norway_217	India_K35	0.007862	79.529	77.278
India_K35	Norway_228	0.008893	79.5256	77.2753
Norway_228	India_K35	0.008893	79.5256	77.2753
Norway_207	India_K26	0.008064	79.5066	77.2746
India_K26	Norway_207	0.008064	79.5066	77.2746
Norway_209	Norway_212	0.007603	79.4984	77.2742
Norway_212	Norway_209	0.007603	79.4984	77.2742
Norway_213	India_K35	0.008714	79.4965	77.2645
India_K35	Norway_213	0.008714	79.4965	77.2645
Norway_244	Norway_217	0.007951	79.4952	77.2619
Norway_217	Norway_244	0.007951	79.4952	77.2619
India_K17	Norway_209	0.007369	79.4741	77.2591
Norway_209	India_K17	0.007369	79.4741	77.2591
India_K29	India_K49	0.007182	79.474	77.2577
India_K49	India_K29	0.007182	79.474	77.2577
India_K31	Norway_217	0.007568	79.4677	77.2519
Norway_217	India_K31	0.007568	79.4677	77.2519
India_K52	Norway_228	0.008375	79.4658	77.2495
Norway_228	India_K52	0.008375	79.4658	77.2495
Norway_204	India_K31	0.009322	79.4622	77.2488
India_K31	Norway_204	0.009322	79.4622	77.2488
Norway_204	Norway_227	0.008414	79.461	77.2486
Norway_227	Norway_204	0.008414	79.461	77.2486
India_K17	India_K19	0.008324	79.4592	77.2474
India_K19	India_K17	0.008324	79.4592	77.2474
India_K24	India_K16	0.00821	79.4548	77.2421
India_K16	India_K24	0.00821	79.4548	77.2421
India_K24	Norway_211	0.00787	79.4489	77.2401
Norway_211	India_K24	0.00787	79.4489	77.2401
India_K52	India_K10	0.008861	79.4462	77.2357
India_K10	India_K52	0.008861	79.4462	77.2357
Norway_228	India_K19	0.008932	79.4445	77.2306
India_K19	Norway_228	0.008932	79.4445	77.2306
Norway_211	India_K52	0.00915	79.4358	77.23
India_K52	Norway_211	0.00915	79.4358	77.23
India_K16	Norway_217	0.007885	79.4256	77.2284
Norway_217	India_K16	0.007885	79.4256	77.2284
Norway_204	Norway_242	0.007773	79.3958	77.221
Norway_242	Norway_204	0.007773	79.3958	77.221
India_K21	India_K20	0.00865	79.3897	77.2177
India_K20	India_K21	0.00865	79.3897	77.2177
India_K49	Norway_209	0.008642	79.3895	77.2145
Norway_209	India_K49	0.008642	79.3895	77.2145
Norway_201	India_K39	0.007245	79.3789	77.2116
India_K39	Norway_201	0.007245	79.3789	77.2116
India_K16	India_K10	0.007796	79.3774	77.2108
India_K10	India_K16	0.007796	79.3774	77.2108
Norway_207	India_K46	0.008172	79.3681	77.2072
India_K46	Norway_207	0.008172	79.3681	77.2072
Norway_220	India_K29	0.008037	79.3496	77.2004
India_K29	Norway_220	0.008037	79.3496	77.2004
India_K52	Norway_218	0.008067	79.3293	77.1998
Norway_218	India_K52	0.008067	79.3293	77.1998
India_K30	India_K35	0.00737	79.3126	77.1962
India_K35	India_K30	0.00737	79.3126	77.1962
Norway_228	India_K27	0.007806	79.3086	77.1908
India_K27	Norway_228	0.007806	79.3086	77.1908
India_K52	India_K31	0.009952	79.3008	77.1859
India_K31	India_K52	0.009952	79.3008	77.1859
India_K24	India_K38	0.008256	79.2973	77.1753
India_K38	India_K24	0.008256	79.2973	77.1753
Norway_207	India_K25	0.007233	79.2849	77.1691
India_K25	Norway_207	0.007233	79.2849	77.1691
Norway_219	India_K30	0.00893	79.2787	77.1675
India_K30	Norway_219	0.00893	79.2787	77.1675
Norway_201	India_K35	0.008152	79.273	77.1657
India_K35	Norway_201	0.008152	79.273	77.1657
Norway_209	Norway_203	0.007913	79.2619	77.1577
Norway_203	Norway_209	0.007913	79.2619	77.1577
Norway_207	India_K42	0.007265	79.2508	77.1571
India_K42	Norway_207	0.007265	79.2508	77.1571
India_K26	Norway_218	0.007858	79.2491	77.1563
Norway_218	India_K26	0.007858	79.2491	77.1563
India_K39	India_K27	0.006116	79.2424	77.154
India_K27	India_K39	0.006116	79.2424	77.154
Norway_201	India_K31	0.007144	79.2356	77.1482
India_K31	Norway_201	0.007144	79.2356	77.1482
India_K17	India_K13	0.008707	79.23	77.1479
India_K13	India_K17	0.008707	79.23	77.1479
India_K16	Norway_212	0.007478	79.2041	77.1465
Norway_212	India_K16	0.007478	79.2041	77.1465
India_K17	India_K14	0.008746	79.2016	77.1453
India_K14	India_K17	0.008746	79.2016	77.1453
India_K29	Norway_216	0.008148	79.1999	77.1411
Norway_216	India_K29	0.008148	79.1999	77.1411
India_K16	Norway_226	0.008618	79.19	77.1386
Norway_226	India_K16	0.008618	79.19	77.1386
Norway_219	India_K25	0.009017	79.1724	77.1357
India_K25	Norway_219	0.009017	79.1724	77.1357
India_K19	Norway_217	0.008042	79.1684	77.1339
Norway_217	India_K19	0.008042	79.1684	77.1339
India_K47	India_K19	0.008258	79.1524	77.1298
India_K19	India_K47	0.008258	79.1524	77.1298
India_K17	India_K35	0.008624	79.1523	77.1271
India_K35	India_K17	0.008624	79.1523	77.1271
India_K13	India_K20	0.008582	79.1404	77.1193
India_K20	India_K13	0.008582	79.1404	77.1193
India_K10	Norway_227	0.008186	79.1284	77.1173
Norway_227	India_K10	0.008186	79.1284	77.1173
Norway_213	Norway_226	0.007691	79.1073	77.11
Norway_226	Norway_213	0.007691	79.1073	77.11
India_K20	India_K14	0.008562	79.1067	77.1098
India_K14	India_K20	0.008562	79.1067	77.1098
Norway_207	India_K51	0.007681	79.1056	77.1082
India_K51	Norway_207	0.007681	79.1056	77.1082
Norway_207	India_K43	0.007702	79.0945	77.1068
India_K43	Norway_207	0.007702	79.0945	77.1068
India_K19	Norway_227	0.008341	79.0894	77.1048
Norway_227	India_K19	0.008341	79.0894	77.1048
Norway_240	Norway_218	0.008585	79.0847	77.1046
Norway_218	Norway_240	0.008585	79.0847	77.1046
Norway_228	India_K23	0.00916	79.0788	77.0974
India_K23	Norway_228	0.00916	79.0788	77.0974
Norway_242	India_K31	0.007201	79.0784	77.0879
India_K31	Norway_242	0.007201	79.0784	77.0879
Norway_219	India_K42	0.009042	79.0777	77.0759
India_K42	Norway_219	0.009042	79.0777	77.0759
India_K46	Norway_217	0.00821	79.074	77.0752
Norway_217	India_K46	0.00821	79.074	77.0752
India_K43	Norway_228	0.008368	79.0609	77.073
Norway_228	India_K43	0.008368	79.0609	77.073
Norway_212	Norway_217	0.007848	79.0575	77.0715
Norway_217	Norway_212	0.007848	79.0575	77.0715
Norway_211	India_K23	0.007859	79.0518	77.0705
India_K23	Norway_211	0.007859	79.0518	77.0705
Norway_213	India_K17	0.008646	79.0484	77.0697
India_K17	Norway_213	0.008646	79.0484	77.0697
India_K16	Norway_209	0.009151	79.0482	77.0666
Norway_209	India_K16	0.009151	79.0482	77.0666
India_K26	India_K17	0.008454	79.0477	77.0637
India_K17	India_K26	0.008454	79.0477	77.0637
India_K29	Norway_227	0.007377	79.0434	77.0614
Norway_227	India_K29	0.007377	79.0434	77.0614
India_K38	India_K23	0.00867	79.0398	77.0536
India_K23	India_K38	0.00867	79.0398	77.0536
India_K49	Norway_217	0.007253	79.0369	77.053
Norway_217	India_K49	0.007253	79.0369	77.053
India_K04	Norway_217	0.008355	79.0274	77.0528
Norway_217	India_K04	0.008355	79.0274	77.0528
India_K50	Norway_217	0.007614	79.0208	77.0512
Norway_217	India_K50	0.007614	79.0208	77.0512
India_K39	Norway_242	0.007604	79.0147	77.0471
Norway_242	India_K39	0.007604	79.0147	77.0471
India_K49	India_K45	0.008568	79.0072	77.0468
India_K45	India_K49	0.008568	79.0072	77.0468
India_K35	Norway_204	0.008394	79.0052	77.0438
Norway_204	India_K35	0.008394	79.0052	77.0438
Norway_219	Norway_205	0.0078	78.9834	77.0429
Norway_205	Norway_219	0.0078	78.9834	77.0429
Norway_219	India_K32	0.008191	78.9825	77.037
India_K32	Norway_219	0.008191	78.9825	77.037
India_K52	Norway_201	0.008449	78.9737	77.0334
Norway_201	India_K52	0.008449	78.9737	77.0334
Norway_225	Norway_226	0.00787	78.9689	77.0325
Norway_226	Norway_225	0.00787	78.9689	77.0325
India_K38	Norway_228	0.008634	78.9612	77.032
Norway_228	India_K38	0.008634	78.9612	77.032
Norway_244	India_K16	0.008567	78.9577	77.0316
India_K16	Norway_244	0.008567	78.9577	77.0316
Norway_213	India_K10	0.008179	78.9571	77.0302
India_K10	Norway_213	0.008179	78.9571	77.0302
Norway_201	India_K17	0.008032	78.9445	77.0298
India_K17	Norway_201	0.008032	78.9445	77.0298
Norway_244	Norway_226	0.008978	78.9437	77.0294
Norway_226	Norway_244	0.008978	78.9437	77.0294
Norway_220	Norway_225	0.003737	78.9328	77.0291
Norway_225	Norway_220	0.003737	78.9328	77.0291
India_K17	India_K49	0.0101205	78.9237	77.029
India_K49	India_K17	0.0101205	78.9237	77.029
India_K10	Norway_212	0.007803	78.9132	77.0252
Norway_212	India_K10	0.007803	78.9132	77.0252
India_K35	Norway_212	0.007676	78.9103	77.0215
Norway_212	India_K35	0.007676	78.9103	77.0215
Norway_206	Norway_218	0.007744	78.8956	77.0199
Norway_218	Norway_206	0.007744	78.8956	77.0199
India_K47	India_K31	0.008502	78.8947	77.0152
India_K31	India_K47	0.008502	78.8947	77.0152
India_K10	India_K47	0.007566	78.8828	77.0142
India_K47	India_K10	0.007566	78.8828	77.0142
Norway_207	Norway_225	0.008479	78.8778	77.011
Norway_225	Norway_207	0.008479	78.8778	77.011
Norway_244	Norway_209	0.007892	78.8664	77.0079
Norway_209	Norway_244	0.007892	78.8664	77.0079
India_K10	Norway_228	0.008501	78.8656	77.0036
Norway_228	India_K10	0.008501	78.8656	77.0036
India_K24	India_K17	0.008786	78.8652	77
India_K17	India_K24	0.008786	78.8652	77
India_K38	Norway_206	0.008113	78.8589	76.9975
Norway_206	India_K38	0.008113	78.8589	76.9975
India_K39	India_K47	0.008408	78.8588	76.9944
India_K47	India_K39	0.008408	78.8588	76.9944
India_K21	Norway_244	0.007915	78.8558	76.9929
Norway_244	India_K21	0.007915	78.8558	76.9929
India_K24	India_K20	0.008575	78.853	76.9781
India_K20	India_K24	0.008575	78.853	76.9781
India_K52	India_K43	0.00832	78.8524	76.9773
India_K43	India_K52	0.00832	78.8524	76.9773
India_K38	Norway_203	0.008243	78.8456	76.9742
Norway_203	India_K38	0.008243	78.8456	76.9742
Norway_209	India_K27	0.008133	78.8444	76.9724
India_K27	Norway_209	0.008133	78.8444	76.9724
India_K47	Norway_242	0.007859	78.8405	76.97
Norway_242	India_K47	0.007859	78.8405	76.97
Norway_206	Norway_228	0.008251	78.8345	76.9676
Norway_228	Norway_206	0.008251	78.8345	76.9676
Norway_211	Norway_213	0.007823	78.8229	76.9625
Norway_213	Norway_211	0.007823	78.8229	76.9625
India_K17	India_K42	0.00916	78.7989	76.9619
India_K42	India_K17	0.00916	78.7989	76.9619
India_K52	India_K35	0.008207	78.7863	76.9569
India_K35	India_K52	0.008207	78.7863	76.9569
India_K26	India_K27	0.008311	78.7863	76.9519
India_K27	India_K26	0.008311	78.7863	76.9519
Norway_201	India_K29	0.00831	78.7825	76.9502
India_K29	Norway_201	0.00831	78.7825	76.9502
India_K16	India_K23	0.007851	78.769	76.9458
India_K23	India_K16	0.007851	78.769	76.9458
India_K29	Norway_204	0.008389	78.7626	76.9445
Norway_204	India_K29	0.008389	78.7626	76.9445
Norway_226	India_K19	0.00773	78.7616	76.9444
India_K19	Norway_226	0.00773	78.7616	76.9444
Norway_225	Norway_216	0.003788	78.7151	76.9405
Norway_216	Norway_225	0.003788	78.7151	76.9405
Norway_220	Norway_201	0.007407	78.7084	76.9365
Norway_201	Norway_220	0.007407	78.7084	76.9365
Norway_220	Norway_226	0.007556	78.7082	76.9326
Norway_226	Norway_220	0.007556	78.7082	76.9326
Norway_207	India_K50	0.00723	78.7014	76.9324
India_K50	Norway_207	0.00723	78.7014	76.9324
India_K13	Norway_228	0.00894	78.6927	76.9267
Norway_228	India_K13	0.00894	78.6927	76.9267
India_K52	Norway_226	0.009124	78.6878	76.926
Norway_226	India_K52	0.009124	78.6878	76.926
India_K45	Norway_212	0.009599	78.6845	76.9243
Norway_212	India_K45	0.009599	78.6845	76.9243
Norway_242	Norway_227	0.007086	78.6839	76.9201
Norway_227	Norway_242	0.007086	78.6839	76.9201
Norway_219	India_K43	0.008076	78.6806	76.9184
India_K43	Norway_219	0.008076	78.6806	76.9184
Norway_203	Norway_218	0.007792	78.6777	76.9156
Norway_218	Norway_203	0.007792	78.6777	76.9156
Norway_228	India_K14	0.008991	78.6756	76.9129
India_K14	Norway_228	0.008991	78.6756	76.9129
Norway_204	India_K32	0.008525	78.6672	76.9022
India_K32	Norway_204	0.008525	78.6672	76.9022
India_K31	Norway_218	0.008273	78.6668	76.9013
Norway_218	India_K31	0.008273	78.6668	76.9013
Norway_220	Norway_211	0.008176	78.6615	76.8996
Norway_211	Norway_220	0.008176	78.6615	76.8996
India_K13	India_K21	0.008443	78.6593	76.8964
India_K21	India_K13	0.008443	78.6593	76.8964
India_K38	Norway_244	0.008145	78.6546	76.8904
Norway_244	India_K38	0.008145	78.6546	76.8904
India_K24	India_K29	0.00884	78.6371	76.8875
India_K29	India_K24	0.00884	78.6371	76.8875
India_K33	Norway_227	0.008231	78.6353	76.886
Norway_227	India_K33	0.008231	78.6353	76.886
India_K21	India_K14	0.008429	78.6336	76.8776
India_K14	India_K21	0.008429	78.6336	76.8776
Norway_219	India_K50	0.009041	78.6256	76.8711
India_K50	Norway_219	0.009041	78.6256	76.8711
Norway_209	Norway_205	0.00785	78.6163	76.866
Norway_205	Norway_209	0.00785	78.6163	76.866
India_K52	India_K17	0.008403	78.614	76.8631
India_K17	India_K52	0.008403	78.614	76.8631
India_K47	India_K32	0.008258	78.613	76.8585
India_K32	India_K47	0.008258	78.613	76.8585
Norway_240	Norway_212	0.003275	78.6124	76.8547
Norway_212	Norway_240	0.003275	78.6124	76.8547
India_K13	India_K47	0.00855	78.6124	76.8474
India_K47	India_K13	0.00855	78.6124	76.8474
India_K29	India_K17	0.008419	78.6121	76.8427
India_K17	India_K29	0.008419	78.6121	76.8427
Norway_213	Norway_244	0.007629	78.6077	76.8255
Norway_244	Norway_213	0.007629	78.6077	76.8255
Norway_211	Norway_228	0.008804	78.6047	76.824
Norway_228	Norway_211	0.008804	78.6047	76.824
India_K47	India_K14	0.008523	78.5947	76.8211
India_K14	India_K47	0.008523	78.5947	76.8211
Norway_220	India_K38	0.008174	78.5929	76.8175
India_K38	Norway_220	0.008174	78.5929	76.8175
India_K29	India_K13	0.008694	78.5909	76.81
India_K13	India_K29	0.008694	78.5909	76.81
India_K29	India_K14	0.008669	78.5779	76.8042
India_K14	India_K29	0.008669	78.5779	76.8042
Norway_201	Norway_216	0.007431	78.5744	76.8008
Norway_216	Norway_201	0.007431	78.5744	76.8008
Norway_216	Norway_226	0.007741	78.5727	76.8
Norway_226	Norway_216	0.007741	78.5727	76.8
Norway_228	Norway_203	0.008313	78.5701	76.7996
Norway_203	Norway_228	0.008313	78.5701	76.7996
India_K24	India_K47	0.008668	78.5642	76.7923
India_K47	India_K24	0.008668	78.5642	76.7923
India_K35	India_K39	0.008997	78.5593	76.7921
India_K39	India_K35	0.008997	78.5593	76.7921
India_K50	India_K17	0.009241	78.5388	76.7799
India_K17	India_K50	0.009241	78.5388	76.7799
India_K38	India_K26	0.008199	78.5262	76.7739
India_K26	India_K38	0.008199	78.5262	76.7739
Norway_209	India_K32	0.008739	78.5258	76.7727
India_K32	Norway_209	0.008739	78.5258	76.7727
India_K47	Norway_204	0.007895	78.5213	76.7715
Norway_204	India_K47	0.007895	78.5213	76.7715
India_K24	India_K21	0.008545	78.5209	76.7699
India_K21	India_K24	0.008545	78.5209	76.7699
India_K17	India_K31	0.008753	78.5131	76.7635
India_K31	India_K17	0.008753	78.5131	76.7635
Norway_211	Norway_216	0.008252	78.5123	76.7592
Norway_216	Norway_211	0.008252	78.5123	76.7592
India_K30	Norway_240	0.009555	78.5122	76.7562
Norway_240	India_K30	0.009555	78.5122	76.7562
India_K38	Norway_216	0.008183	78.5097	76.7509
Norway_216	India_K38	0.008183	78.5097	76.7509
India_K29	Norway_218	0.008521	78.4936	76.7473
Norway_218	India_K29	0.008521	78.4936	76.7473
India_K27	India_K19	0.008182	78.4921	76.744
India_K19	India_K27	0.008182	78.4921	76.744
Norway_213	India_K27	0.008346	78.4897	76.7335
India_K27	Norway_213	0.008346	78.4897	76.7335
India_K29	India_K35	0.008521	78.4852	76.7328
India_K35	India_K29	0.008521	78.4852	76.7328
India_K13	Norway_227	0.008606	78.4838	76.7249
Norway_227	India_K13	0.008606	78.4838	76.7249
India_K51	Norway_217	0.008396	78.483	76.7216
Norway_217	India_K51	0.008396	78.483	76.7216
Norway_209	India_K19	0.007886	78.4785	76.7195
India_K19	Norway_209	0.007886	78.4785	76.7195
Norway_211	Norway_204	0.009561	78.4737	76.7151
Norway_204	Norway_211	0.009561	78.4737	76.7151
Norway_244	Norway_227	0.00787	78.4665	76.7126
Norway_227	Norway_244	0.00787	78.4665	76.7126
India_K29	India_K43	0.008958	78.4636	76.7119
India_K43	India_K29	0.008958	78.4636	76.7119
India_K14	Norway_227	0.008654	78.4624	76.711
Norway_227	India_K14	0.008654	78.4624	76.711
India_K26	Norway_217	0.008458	78.453	76.7094
Norway_217	India_K26	0.008458	78.453	76.7094
Norway_201	India_K19	0.009192	78.4514	76.7075
India_K19	Norway_201	0.009192	78.4514	76.7075
India_K38	India_K45	0.008973	78.4511	76.6989
India_K45	India_K38	0.008973	78.4511	76.6989
India_K13	Norway_217	0.00811	78.451	76.6968
Norway_217	India_K13	0.00811	78.451	76.6968
Norway_211	Norway_206	0.008461	78.4487	76.6941
Norway_206	Norway_211	0.008461	78.4487	76.6941
Norway_211	India_K47	0.005576	78.4485	76.6938
India_K47	Norway_211	0.005576	78.4485	76.6938
India_K38	India_K29	0.007962	78.4475	76.6886
India_K29	India_K38	0.007962	78.4475	76.6886
India_K19	India_K07	0.008522	78.4404	76.6867
India_K07	India_K19	0.008522	78.4404	76.6867
India_K33	India_K10	0.00849	78.4391	76.6825
India_K10	India_K33	0.00849	78.4391	76.6825
India_K35	India_K31	0.008369	78.4374	76.6816
India_K31	India_K35	0.008369	78.4374	76.6816
India_K29	India_K19	0.008358	78.4231	76.6807
India_K19	India_K29	0.008358	78.4231	76.6807
India_K52	Norway_242	0.008362	78.4188	76.6784
Norway_242	India_K52	0.008362	78.4188	76.6784
India_K47	India_K27	0.007597	78.4161	76.6748
India_K27	India_K47	0.007597	78.4161	76.6748
India_K14	Norway_217	0.00808	78.4155	76.6705
Norway_217	India_K14	0.00808	78.4155	76.6705
India_K24	Norway_228	0.009018	78.414	76.6697
Norway_228	India_K24	0.009018	78.414	76.6697
Norway_240	Norway_244	0.007806	78.4123	76.6679
Norway_244	Norway_240	0.007806	78.4123	76.6679
India_K16	Norway_228	0.008192	78.4116	76.6646
Norway_228	India_K16	0.008192	78.4116	76.6646
India_K26	India_K16	0.008086	78.4054	76.6642
India_K16	India_K26	0.008086	78.4054	76.6642
India_K27	Norway_218	0.008234	78.4	76.6629
Norway_218	India_K27	0.008234	78.4	76.6629
Norway_211	India_K26	0.007923	78.3894	76.6615
India_K26	Norway_211	0.007923	78.3894	76.6615
India_K45	India_K27	0.006633	78.3844	76.661
India_K27	India_K45	0.006633	78.3844	76.661
Norway_212	India_K19	0.00763	78.3795	76.6572
India_K19	Norway_212	0.00763	78.3795	76.6572
India_K17	India_K39	0.008256	78.3765	76.6561
India_K39	India_K17	0.008256	78.3765	76.6561
Norway_211	Norway_227	0.007905	78.3641	76.6556
Norway_227	Norway_211	0.007905	78.3641	76.6556
Norway_220	India_K27	0.007644	78.3636	76.6487
India_K27	Norway_220	0.007644	78.3636	76.6487
India_K17	India_K23	0.008521	78.3554	76.6473
India_K23	India_K17	0.008521	78.3554	76.6473
India_K47	Norway_205	0.007871	78.3529	76.6442
Norway_205	India_K47	0.007871	78.3529	76.6442
Norway_213	India_K32	0.007529	78.3323	76.6411
India_K32	Norway_213	0.007529	78.3323	76.6411
Norway_211	Norway_203	0.00858	78.3289	76.6369
Norway_203	Norway_211	0.00858	78.3289	76.6369
India_K17	Norway_242	0.008121	78.3108	76.6365
Norway_242	India_K17	0.008121	78.3108	76.6365
Norway_226	India_K27	0.007652	78.3098	76.6299
India_K27	Norway_226	0.007652	78.3098	76.6299
Norway_213	India_K16	0.008577	78.3071	76.6296
India_K16	Norway_213	0.008577	78.3071	76.6296
India_K30	Norway_218	0.007875	78.2916	76.6271
Norway_218	India_K30	0.007875	78.2916	76.6271
Norway_220	Norway_242	0.007179	78.2871	76.6264
Norway_242	Norway_220	0.007179	78.2871	76.6264
India_K10	Norway_209	0.007807	78.2852	76.6216
Norway_209	India_K10	0.007807	78.2852	76.6216
India_K10	Norway_242	0.008571	78.2747	76.6203
Norway_242	India_K10	0.008571	78.2747	76.6203
Norway_220	India_K49	0.008203	78.2674	76.6193
India_K49	Norway_220	0.008203	78.2674	76.6193
India_K45	India_K19	0.008965	78.267	76.618
India_K19	India_K45	0.008965	78.267	76.618
Norway_212	Norway_242	0.009002	78.2527	76.6133
Norway_242	Norway_212	0.009002	78.2527	76.6133
India_K17	India_K32	0.007998	78.2487	76.6094
India_K32	India_K17	0.007998	78.2487	76.6094
India_K52	India_K32	0.008548	78.2484	76.6019
India_K32	India_K52	0.008548	78.2484	76.6019
Norway_205	Norway_217	0.007258	78.2469	76.5971
Norway_217	Norway_205	0.007258	78.2469	76.5971
Norway_244	Norway_212	0.008356	78.2456	76.597
Norway_212	Norway_244	0.008356	78.2456	76.597
Norway_207	India_K30	0.007987	78.2354	76.5953
India_K30	Norway_207	0.007987	78.2354	76.5953
India_K33	India_K26	0.008694	78.2351	76.5893
India_K26	India_K33	0.008694	78.2351	76.5893
Norway_226	India_K14	0.00818	78.2149	76.5871
India_K14	Norway_226	0.00818	78.2149	76.5871
India_K13	Norway_226	0.008145	78.205	76.5858
Norway_226	India_K13	0.008145	78.205	76.5858
India_K26	India_K50	0.008725	78.1873	76.5835
India_K50	India_K26	0.008725	78.1873	76.5835
Norway_219	India_K38	0.007517	78.1853	76.5803
India_K38	Norway_219	0.007517	78.1853	76.5803
Norway_219	Norway_240	0.0100974	78.1762	76.5778
Norway_240	Norway_219	0.0100974	78.1762	76.5778
Norway_216	Norway_242	0.007228	78.1714	76.5713
Norway_242	Norway_216	0.007228	78.1714	76.5713
India_K10	Norway_226	0.008756	78.1648	76.5696
Norway_226	India_K10	0.008756	78.1648	76.5696
Norway_225	India_K17	0.004069	78.1632	76.5655
India_K17	Norway_225	0.004069	78.1632	76.5655
Norway_216	India_K27	0.007703	78.1537	76.5654
India_K27	Norway_216	0.007703	78.1537	76.5654
India_K16	Norway_227	0.0078	78.1509	76.563
Norway_227	India_K16	0.0078	78.1509	76.563
India_K35	India_K10	0.007823	78.148	76.5626
India_K10	India_K35	0.007823	78.148	76.5626
India_K25	Norway_217	0.006955	78.1416	76.5605
Norway_217	India_K25	0.006955	78.1416	76.5605
India_K38	India_K52	0.008955	78.1403	76.556
India_K52	India_K38	0.008955	78.1403	76.556
India_K24	Norway_227	0.008653	78.1378	76.5539
Norway_227	India_K24	0.008653	78.1378	76.5539
India_K29	India_K26	0.008628	78.1281	76.5538
India_K26	India_K29	0.008628	78.1281	76.5538
India_K31	Norway_227	0.008676	78.1272	76.5513
Norway_227	India_K31	0.008676	78.1272	76.5513
India_K24	Norway_217	0.008188	78.1234	76.549
Norway_217	India_K24	0.008188	78.1234	76.549
India_K20	India_K23	0.008609	78.122	76.5387
India_K23	India_K20	0.008609	78.122	76.5387
India_K49	India_K31	0.007882	78.1197	76.5374
India_K31	India_K49	0.007882	78.1197	76.5374
Norway_206	India_K31	0.008338	78.1183	76.5328
India_K31	Norway_206	0.008338	78.1183	76.5328
India_K52	India_K46	0.009102	78.1075	76.5308
India_K46	India_K52	0.009102	78.1075	76.5308
Norway_219	Norway_206	0.008167	78.1073	76.5284
Norway_206	Norway_219	0.008167	78.1073	76.5284
Norway_220	Norway_205	0.007933	78.0967	76.5224
Norway_205	Norway_220	0.007933	78.0967	76.5224
Norway_220	Norway_206	0.008512	78.0939	76.5182
Norway_206	Norway_220	0.008512	78.0939	76.5182
India_K38	India_K30	0.008405	78.0925	76.5177
India_K30	India_K38	0.008405	78.0925	76.5177
India_K13	India_K27	0.008641	78.0882	76.5133
India_K27	India_K13	0.008641	78.0882	76.5133
India_K49	Norway_216	0.008255	78.0844	76.5112
Norway_216	India_K49	0.008255	78.0844	76.5112
India_K24	Norway_226	0.008274	78.0694	76.5102
Norway_226	India_K24	0.008274	78.0694	76.5102
Norway_226	India_K31	0.008628	78.0559	76.5055
India_K31	Norway_226	0.008628	78.0559	76.5055
India_K27	India_K14	0.008638	78.0534	76.5018
India_K14	India_K27	0.008638	78.0534	76.5018
Norway_219	India_K51	0.008449	78.0514	76.5002
India_K51	Norway_219	0.008449	78.0514	76.5002
Norway_201	Norway_212	0.00864	78.051	76.4996
Norway_212	Norway_201	0.00864	78.051	76.4996
Norway_211	India_K29	0.009068	78.0367	76.496
India_K29	Norway_211	0.009068	78.0367	76.496
India_K24	Norway_209	0.008247	78.0259	76.4952
Norway_209	India_K24	0.008247	78.0259	76.4952
Norway_226	Norway_205	0.007739	78.0249	76.4917
Norway_205	Norway_226	0.007739	78.0249	76.4917
India_K52	Norway_212	0.009096	78.0085	76.4912
Norway_212	India_K52	0.009096	78.0085	76.4912
Norway_244	India_K19	0.009062	78.0083	76.4904
India_K19	Norway_244	0.009062	78.0083	76.4904
Norway_206	Norway_216	0.008515	78.0037	76.49
Norway_216	Norway_206	0.008515	78.0037	76.49
India_K39	Norway_218	0.008301	77.9935	76.4864
Norway_218	India_K39	0.008301	77.9935	76.4864
India_K39	Norway_227	0.008013	77.9797	76.4857
Norway_227	India_K39	0.008013	77.9797	76.4857
India_K13	India_K07	0.00847	77.9727	76.4837
India_K07	India_K13	0.00847	77.9727	76.4837
Norway_218	Norway_202	0.008914	77.9709	76.4832
Norway_202	Norway_218	0.008914	77.9709	76.4832
Norway_219	India_K21	0.00945	77.9704	76.4815
India_K21	Norway_219	0.00945	77.9704	76.4815
Norway_211	India_K17	0.009281	77.9687	76.4736
India_K17	Norway_211	0.009281	77.9687	76.4736
India_K33	Norway_228	0.007676	77.9622	76.4717
Norway_228	India_K33	0.007676	77.9622	76.4717
Norway_244	India_K20	0.007464	77.9411	76.4704
India_K20	Norway_244	0.007464	77.9411	76.4704
India_K13	Norway_209	0.00824	77.9365	76.4672
Norway_209	India_K13	0.00824	77.9365	76.4672
Norway_220	India_K39	0.007843	77.9287	76.4659
India_K39	Norway_220	0.007843	77.9287	76.4659
India_K39	Norway_226	0.008272	77.9187	76.4552
Norway_226	India_K39	0.008272	77.9187	76.4552
India_K26	India_K20	0.00819	77.9167	76.4494
India_K20	India_K26	0.00819	77.9167	76.4494
Norway_209	India_K14	0.008245	77.9087	76.4439
India_K14	Norway_209	0.008245	77.9087	76.4439
India_K17	India_K20	0.009122	77.9085	76.44
India_K20	India_K17	0.009122	77.9085	76.44
India_K14	India_K07	0.008441	77.9057	76.4253
India_K07	India_K14	0.008441	77.9057	76.4253
India_K38	Norway_212	0.006548	77.9028	76.4187
Norway_212	India_K38	0.006548	77.9028	76.4187
Norway_216	Norway_205	0.007923	77.8928	76.4172
Norway_205	Norway_216	0.007923	77.8928	76.4172
Norway_220	Norway_244	0.007748	77.8838	76.4089
Norway_244	Norway_220	0.007748	77.8838	76.4089
India_K21	India_K23	0.008771	77.8809	76.4024
India_K23	India_K21	0.008771	77.8809	76.4024
India_K17	Norway_244	0.007719	77.8796	76.3994
Norway_244	India_K17	0.007719	77.8796	76.3994
India_K47	India_K23	0.008662	77.8768	76.3959
India_K23	India_K47	0.008662	77.8768	76.3959
Norway_219	Norway_202	0.008685	77.8752	76.3957
Norway_202	Norway_219	0.008685	77.8752	76.3957
Norway_204	India_K27	0.008404	77.8601	76.3889
India_K27	Norway_204	0.008404	77.8601	76.3889
Norway_244	Norway_216	0.007758	77.8306	76.3835
Norway_216	Norway_244	0.007758	77.8306	76.3835
Norway_244	India_K45	0.008192	77.7955	76.3805
India_K45	Norway_244	0.008192	77.7955	76.3805
Norway_206	India_K45	0.008894	77.7943	76.3741
India_K45	Norway_206	0.008894	77.7943	76.3741
India_K38	Norway_201	0.00876	77.7889	76.3715
Norway_201	India_K38	0.00876	77.7889	76.3715
India_K23	Norway_217	0.008059	77.7885	76.3708
Norway_217	India_K23	0.008059	77.7885	76.3708
India_K17	India_K25	0.00904	77.788	76.3682
India_K25	India_K17	0.00904	77.788	76.3682
India_K42	Norway_227	0.00826	77.7867	76.3669
Norway_227	India_K42	0.00826	77.7867	76.3669
India_K39	Norway_216	0.007949	77.7736	76.3658
Norway_216	India_K39	0.007949	77.7736	76.3658
India_K30	India_K17	0.008396	77.7642	76.3582
India_K17	India_K30	0.008396	77.7642	76.3582
India_K23	Norway_227	0.008454	77.7557	76.3537
Norway_227	India_K23	0.008454	77.7557	76.3537
Norway_220	Norway_203	0.008768	77.7543	76.3534
Norway_203	Norway_220	0.008768	77.7543	76.3534
India_K13	India_K45	0.00909	77.7542	76.3531
India_K45	India_K13	0.00909	77.7542	76.3531
Norway_219	Norway_203	0.00831	77.754	76.353
Norway_203	Norway_219	0.00831	77.754	76.353
India_K26	Norway_228	0.009091	77.7527	76.3474
Norway_228	India_K26	0.009091	77.7527	76.3474
Norway_206	Norway_212	0.008349	77.7515	76.3433
Norway_212	Norway_206	0.008349	77.7515	76.3433
India_K17	India_K43	0.008199	77.7487	76.3405
India_K43	India_K17	0.008199	77.7487	76.3405
India_K26	India_K47	0.008348	77.7344	76.335
India_K47	India_K26	0.008348	77.7344	76.335
India_K45	India_K14	0.009085	77.7341	76.3311
India_K14	India_K45	0.009085	77.7341	76.3311
India_K52	India_K29	0.00742	77.734	76.3195
India_K29	India_K52	0.00742	77.734	76.3195
India_K49	India_K27	0.00886	77.7255	76.3164
India_K27	India_K49	0.00886	77.7255	76.3164
India_K29	Norway_242	0.007837	77.7245	76.315
Norway_242	India_K29	0.007837	77.7245	76.315
Norway_213	Norway_205	0.008084	77.7228	76.3149
Norway_205	Norway_213	0.008084	77.7228	76.3149
India_K43	Norway_204	0.007801	77.7172	76.3148
Norway_204	India_K43	0.007801	77.7172	76.3148
India_K24	India_K27	0.008748	77.7081	76.3146
India_K27	India_K24	0.008748	77.7081	76.3146
Norway_240	Norway_217	0.008592	77.7066	76.3135
Norway_217	Norway_240	0.008592	77.7066	76.3135
Norway_201	India_K14	0.009193	77.7065	76.3133
India_K14	Norway_201	0.009193	77.7065	76.3133
Norway_201	India_K13	0.009207	77.6988	76.3099
India_K13	Norway_201	0.009207	77.6988	76.3099
Norway_211	India_K39	0.0102895	77.6926	76.3098
India_K39	Norway_211	0.0102895	77.6926	76.3098
Norway_217	India_K32	0.007318	77.681	76.3001
India_K32	Norway_217	0.007318	77.681	76.3001
India_K43	Norway_217	0.007494	77.6793	76.3001
Norway_217	India_K43	0.007494	77.6793	76.3001
Norway_220	India_K32	0.007912	77.6785	76.2996
India_K32	Norway_220	0.007912	77.6785	76.2996
Norway_205	Norway_218	0.007606	77.6686	76.2907
Norway_218	Norway_205	0.007606	77.6686	76.2907
Norway_212	India_K14	0.007698	77.6661	76.2895
India_K14	Norway_212	0.007698	77.6661	76.2895
Norway_216	Norway_203	0.008777	77.6644	76.2549
Norway_203	Norway_216	0.008777	77.6644	76.2549
Norway_201	Norway_205	0.007808	77.6625	76.2471
Norway_205	Norway_201	0.007808	77.6625	76.2471
India_K13	Norway_212	0.007696	77.6596	76.2405
Norway_212	India_K13	0.007696	77.6596	76.2405
India_K52	Norway_205	0.008332	77.6588	76.2377
Norway_205	India_K52	0.008332	77.6588	76.2377
India_K51	India_K43	0.007493	77.6522	76.2309
India_K43	India_K51	0.007493	77.6522	76.2309
India_K16	Norway_242	0.008129	77.6508	76.2278
Norway_242	India_K16	0.008129	77.6508	76.2278
India_K39	Norway_209	0.008304	77.6422	76.2256
Norway_209	India_K39	0.008304	77.6422	76.2256
India_K24	India_K07	0.008461	77.6421	76.2248
India_K07	India_K24	0.008461	77.6421	76.2248
India_K26	Norway_227	0.008524	77.6336	76.2223
Norway_227	India_K26	0.008524	77.6336	76.2223
Norway_203	India_K31	0.008436	77.6253	76.2187
India_K31	Norway_203	0.008436	77.6253	76.2187
Norway_207	Norway_206	0.00777	77.6068	76.2183
Norway_206	Norway_207	0.00777	77.6068	76.2183
India_K26	India_K07	0.008457	77.6054	76.2179
India_K07	India_K26	0.008457	77.6054	76.2179
India_K21	Norway_218	0.007712	77.6044	76.2101
Norway_218	India_K21	0.007712	77.6044	76.2101
India_K51	Norway_242	0.007843	77.604	76.2072
Norway_242	India_K51	0.007843	77.604	76.2072
Norway_213	India_K21	0.008766	77.6023	76.1936
India_K21	Norway_213	0.008766	77.6023	76.1936
India_K25	Norway_227	0.008056	77.6004	76.1927
Norway_227	India_K25	0.008056	77.6004	76.1927
India_K10	India_K42	0.008581	77.5919	76.1924
India_K42	India_K10	0.008581	77.5919	76.1924
India_K38	India_K10	0.007889	77.5899	76.1891
India_K10	India_K38	0.007889	77.5899	76.1891
India_K33	India_K49	0.0100992	77.5895	76.1871
India_K49	India_K33	0.0100992	77.5895	76.1871
Norway_220	India_K10	0.007861	77.5866	76.1865
India_K10	Norway_220	0.007861	77.5866	76.1865
India_K49	India_K47	0.008488	77.5861	76.1861
India_K47	India_K49	0.008488	77.5861	76.1861
India_K38	India_K21	0.008406	77.5812	76.176
India_K21	India_K38	0.008406	77.5812	76.176
India_K35	Norway_226	0.008354	77.5752	76.1745
Norway_226	India_K35	0.008354	77.5752	76.1745
Norway_212	Norway_204	0.009469	77.5696	76.171
Norway_204	Norway_212	0.009469	77.5696	76.171
India_K04	Norway_242	0.008102	77.5662	76.1703
Norway_242	India_K04	0.008102	77.5662	76.1703
Norway_225	Norway_228	0.0101894	77.5566	76.1678
Norway_228	Norway_225	0.0101894	77.5566	76.1678
India_K33	India_K19	0.008272	77.533	76.1655
India_K19	India_K33	0.008272	77.533	76.1655
India_K21	India_K16	0.008083	77.5216	76.1497
India_K16	India_K21	0.008083	77.5216	76.1497
India_K39	India_K19	0.008961	77.5202	76.1399
India_K19	India_K39	0.008961	77.5202	76.1399
India_K49	Norway_227	0.008313	77.52	76.1382
Norway_227	India_K49	0.008313	77.52	76.1382
Norway_226	India_K23	0.008155	77.5129	76.1371
India_K23	Norway_226	0.008155	77.5129	76.1371
Norway_240	India_K19	0.008998	77.4936	76.1366
India_K19	Norway_240	0.008998	77.4936	76.1366
Norway_205	Norway_227	0.00719	77.4918	76.1294
Norway_227	Norway_205	0.00719	77.4918	76.1294
India_K10	Norway_216	0.007879	77.4917	76.1288
Norway_216	India_K10	0.007879	77.4917	76.1288
India_K26	India_K42	0.008764	77.4827	76.1248
India_K42	India_K26	0.008764	77.4827	76.1248
Norway_228	Norway_205	0.007762	77.4812	76.1219
Norway_205	Norway_228	0.007762	77.4812	76.1219
India_K38	Norway_217	0.007839	77.4789	76.1082
Norway_217	India_K38	0.007839	77.4789	76.1082
Norway_216	India_K32	0.007959	77.4789	76.1039
India_K32	Norway_216	0.007959	77.4789	76.1039
Norway_206	Norway_244	0.008219	77.4778	76.1039
Norway_244	Norway_206	0.008219	77.4778	76.1039
India_K30	India_K16	0.008035	77.474	76.0968
India_K16	India_K30	0.008035	77.474	76.0968
India_K33	India_K45	0.006686	77.4598	76.0919
India_K45	India_K33	0.006686	77.4598	76.0919
India_K26	India_K21	0.008169	77.4584	76.0919
India_K21	India_K26	0.008169	77.4584	76.0919
India_K10	India_K27	0.007577	77.4564	76.0918
India_K27	India_K10	0.007577	77.4564	76.0918
India_K33	Norway_213	0.008449	77.4529	76.064
Norway_213	India_K33	0.008449	77.4529	76.064
India_K17	India_K16	0.008626	77.4467	76.0631
India_K16	India_K17	0.008626	77.4467	76.0631
India_K24	India_K45	0.009076	77.4465	76.0622
India_K45	India_K24	0.009076	77.4465	76.0622
India_K33	Norway_209	0.008145	77.4344	76.0614
Norway_209	India_K33	0.008145	77.4344	76.0614
Norway_240	India_K16	0.008375	77.4254	76.0595
India_K16	Norway_240	0.008375	77.4254	76.0595
India_K46	Norway_228	0.007807	77.4135	76.0539
Norway_228	India_K46	0.007807	77.4135	76.0539
Norway_211	India_K30	0.007817	77.4108	76.0464
India_K30	Norway_211	0.007817	77.4108	76.0464
India_K46	Norway_204	0.008365	77.4077	76.0406
Norway_204	India_K46	0.008365	77.4077	76.0406
India_K21	India_K47	0.007232	77.3991	76.0299
India_K47	India_K21	0.007232	77.3991	76.0299
India_K20	Norway_209	0.009258	77.3967	76.0237
Norway_209	India_K20	0.009258	77.3967	76.0237
India_K43	India_K47	0.008289	77.3874	76.021
India_K47	India_K43	0.008289	77.3874	76.021
Norway_201	India_K32	0.007299	77.3833	76.0208
India_K32	Norway_201	0.007299	77.3833	76.0208
Norway_201	India_K51	0.007857	77.3745	76.0083
India_K51	Norway_201	0.007857	77.3745	76.0083
India_K43	Norway_209	0.008042	77.373	76.0066
Norway_209	India_K43	0.008042	77.373	76.0066
Norway_244	Norway_203	0.008355	77.3725	75.9984
Norway_203	Norway_244	0.008355	77.3725	75.9984
India_K45	Norway_203	0.008981	77.3645	75.9905
Norway_203	India_K45	0.008981	77.3645	75.9905
India_K24	Norway_201	0.009175	77.364	75.9897
Norway_201	India_K24	0.009175	77.364	75.9897
India_K24	Norway_212	0.007737	77.3563	75.9877
Norway_212	India_K24	0.007737	77.3563	75.9877
India_K16	Norway_203	0.00745	77.3532	75.9848
Norway_203	India_K16	0.00745	77.3532	75.9848
Norway_212	Norway_203	0.008517	77.3511	75.9829
Norway_203	Norway_212	0.008517	77.3511	75.9829
Norway_219	Norway_225	0.0079	77.3502	75.9816
Norway_225	Norway_219	0.0079	77.3502	75.9816
Norway_228	India_K42	0.007724	77.3446	75.9757
India_K42	Norway_228	0.007724	77.3446	75.9757
India_K30	Norway_217	0.008382	77.3384	75.9689
Norway_217	India_K30	0.008382	77.3384	75.9689
Norway_219	India_K46	0.007827	77.3326	75.9684
India_K46	Norway_219	0.007827	77.3326	75.9684
India_K35	India_K20	0.008265	77.3149	75.9617
India_K20	India_K35	0.008265	77.3149	75.9617
Norway_206	India_K35	0.008276	77.312	75.961
India_K35	Norway_206	0.008276	77.312	75.961
India_K50	Norway_227	0.008224	77.3003	75.9584
Norway_227	India_K50	0.008224	77.3003	75.9584
India_K27	India_K31	0.006273	77.2941	75.9524
India_K31	India_K27	0.006273	77.2941	75.9524
India_K33	India_K47	0.007597	77.2923	75.9521
India_K47	India_K33	0.007597	77.2923	75.9521
Norway_211	Norway_226	0.009404	77.2871	75.9515
Norway_226	Norway_211	0.009404	77.2871	75.9515
Norway_228	Norway_212	0.00874	77.2863	75.944
Norway_212	Norway_228	0.00874	77.2863	75.944
India_K33	India_K39	0.006295	77.2856	75.9414
India_K39	India_K33	0.006295	77.2856	75.9414
India_K50	India_K10	0.008501	77.2789	75.94
India_K10	India_K50	0.008501	77.2789	75.94
India_K38	Norway_204	0.008588	77.2766	75.9388
Norway_204	India_K38	0.008588	77.2766	75.9388
India_K33	Norway_218	0.008872	77.2707	75.9364
Norway_218	India_K33	0.008872	77.2707	75.9364
India_K13	Norway_244	0.009077	77.2698	75.9263
Norway_244	India_K13	0.009077	77.2698	75.9263
India_K32	Norway_227	0.008193	77.263	75.9258
Norway_227	India_K32	0.008193	77.263	75.9258
Norway_211	India_K31	0.009377	77.2606	75.9216
India_K31	Norway_211	0.009377	77.2606	75.9216
Norway_244	India_K14	0.009063	77.2539	75.9171
India_K14	Norway_244	0.009063	77.2539	75.9171
India_K29	India_K23	0.008768	77.2539	75.9037
India_K23	India_K29	0.008768	77.2539	75.9037
Norway_220	India_K04	0.009203	77.2359	75.9028
India_K04	Norway_220	0.009203	77.2359	75.9028
Norway_220	Norway_212	0.008132	77.2346	75.9012
Norway_212	Norway_220	0.008132	77.2346	75.9012
India_K50	India_K39	0.006196	77.2331	75.887
India_K39	India_K50	0.006196	77.2331	75.887
Norway_220	India_K33	0.007671	77.2274	75.8868
India_K33	Norway_220	0.007671	77.2274	75.8868
Norway_213	India_K39	0.00715	77.2161	75.8796
India_K39	Norway_213	0.00715	77.2161	75.8796
India_K25	Norway_228	0.007622	77.2151	75.8793
Norway_228	India_K25	0.007622	77.2151	75.8793
Norway_242	India_K19	0.008835	77.2137	75.8672
India_K19	Norway_242	0.008835	77.2137	75.8672
Norway_207	Norway_203	0.007883	77.2123	75.8644
Norway_203	Norway_207	0.007883	77.2123	75.8644
India_K46	Norway_242	0.007779	77.1986	75.8597
Norway_242	India_K46	0.007779	77.1986	75.8597
India_K10	India_K32	0.008232	77.1956	75.8539
India_K32	India_K10	0.008232	77.1956	75.8539
India_K46	India_K10	0.008883	77.1941	75.8517
India_K10	India_K46	0.008883	77.1941	75.8517
India_K27	India_K23	0.008492	77.181	75.8467
India_K23	India_K27	0.008492	77.181	75.8467
India_K39	Norway_204	0.008153	77.1743	75.845
Norway_204	India_K39	0.008153	77.1743	75.845
India_K21	Norway_212	0.003358	77.1733	75.8424
Norway_212	India_K21	0.003358	77.1733	75.8424
Norway_213	India_K43	0.00789	77.1688	75.8392
India_K43	Norway_213	0.00789	77.1688	75.8392
India_K46	India_K17	0.009563	77.1675	75.8352
India_K17	India_K46	0.009563	77.1675	75.8352
India_K26	Norway_226	0.008004	77.1674	75.829
Norway_226	India_K26	0.008004	77.1674	75.829
India_K38	Norway_227	0.008461	77.1616	75.8247
Norway_227	India_K38	0.008461	77.1616	75.8247
Norway_206	India_K16	0.007367	77.1601	75.8216
India_K16	Norway_206	0.007367	77.1601	75.8216
Norway_209	India_K23	0.007988	77.1507	75.8208
India_K23	Norway_209	0.007988	77.1507	75.8208
India_K33	Norway_226	0.008168	77.1474	75.8104
Norway_226	India_K33	0.008168	77.1474	75.8104
India_K33	India_K13	0.008703	77.1396	75.8098
India_K13	India_K33	0.008703	77.1396	75.8098
Norway_216	Norway_212	0.008189	77.1364	75.8039
Norway_212	Norway_216	0.008189	77.1364	75.8039
India_K50	India_K19	0.008287	77.1259	75.8031
India_K19	India_K50	0.008287	77.1259	75.8031
India_K45	India_K23	0.00957	77.1227	75.7989
India_K23	India_K45	0.00957	77.1227	75.7989
India_K04	India_K35	0.009126	77.1166	75.798
India_K35	India_K04	0.009126	77.1166	75.798
Norway_219	India_K20	0.009013	77.1163	75.7967
India_K20	Norway_219	0.009013	77.1163	75.7967
Norway_213	Norway_212	0.00764	77.0967	75.7943
Norway_212	Norway_213	0.00764	77.0967	75.7943
India_K33	India_K14	0.008697	77.0958	75.789
India_K14	India_K33	0.008697	77.0958	75.789
India_K16	India_K45	0.00906	77.0923	75.7859
India_K45	India_K16	0.00906	77.0923	75.7859
India_K39	India_K42	0.006532	77.0841	75.7736
India_K42	India_K39	0.006532	77.0841	75.7736
India_K51	Norway_209	0.00907	77.0795	75.7681
Norway_209	India_K51	0.00907	77.0795	75.7681
India_K21	India_K07	0.008437	77.0766	75.7677
India_K07	India_K21	0.008437	77.0766	75.7677
Norway_212	India_K23	0.007694	77.065	75.766
India_K23	Norway_212	0.007694	77.065	75.766
India_K23	India_K07	0.008649	77.0616	75.7603
India_K07	India_K23	0.008649	77.0616	75.7603
Norway_201	India_K23	0.009175	77.0586	75.7576
India_K23	Norway_201	0.009175	77.0586	75.7576
India_K04	Norway_216	0.009313	77.0536	75.7533
Norway_216	India_K04	0.009313	77.0536	75.7533
Norway_201	India_K27	0.007599	77.0501	75.7516
India_K27	Norway_201	0.007599	77.0501	75.7516
India_K04	Norway_209	0.009138	77.0468	75.751
Norway_209	India_K04	0.009138	77.0468	75.751
India_K04	India_K43	0.008484	77.0365	75.7482
India_K43	India_K04	0.008484	77.0365	75.7482
India_K33	Norway_216	0.007786	77.0346	75.7456
Norway_216	India_K33	0.007786	77.0346	75.7456
India_K49	India_K42	0.0100903	77.033	75.7451
India_K42	India_K49	0.0100903	77.033	75.7451
Norway_244	Norway_242	0.007848	77.0318	75.7433
Norway_242	Norway_244	0.007848	77.0318	75.7433
India_K26	India_K45	0.009068	77.0155	75.7395
India_K45	India_K26	0.009068	77.0155	75.7395
India_K26	Norway_209	0.008325	77.0121	75.738
Norway_209	India_K26	0.008325	77.0121	75.738
India_K27	India_K32	0.006769	77.0043	75.7272
India_K32	India_K27	0.006769	77.0043	75.7272
India_K35	Norway_203	0.008543	76.9968	75.7096
Norway_203	India_K35	0.008543	76.9968	75.7096
India_K24	Norway_244	0.009093	76.9804	75.7063
Norway_244	India_K24	0.009093	76.9804	75.7063
India_K46	India_K35	0.00939	76.9782	75.7037
India_K35	India_K46	0.00939	76.9782	75.7037
India_K20	Norway_218	0.008227	76.9626	75.6985
Norway_218	India_K20	0.008227	76.9626	75.6985
Norway_226	India_K32	0.008612	76.962	75.6977
India_K32	Norway_226	0.008612	76.962	75.6977
Norway_207	Norway_240	0.007561	76.9585	75.692
Norway_240	Norway_207	0.007561	76.9585	75.692
Norway_219	India_K04	0.007634	76.956	75.6908
India_K04	Norway_219	0.007634	76.956	75.6908
India_K52	Norway_244	0.008047	76.9535	75.6905
Norway_244	India_K52	0.008047	76.9535	75.6905
India_K50	India_K13	0.008708	76.9512	75.6777
India_K13	India_K50	0.008708	76.9512	75.6777
India_K38	India_K31	0.008785	76.9449	75.674
India_K31	India_K38	0.008785	76.9449	75.674
Norway_220	India_K43	0.007773	76.94	75.6696
India_K43	Norway_220	0.007773	76.94	75.6696
India_K35	India_K32	0.008643	76.9367	75.6655
India_K32	India_K35	0.008643	76.9367	75.6655
India_K29	Norway_206	0.008459	76.9298	75.6595
Norway_206	India_K29	0.008459	76.9298	75.6595
India_K50	India_K14	0.00873	76.9147	75.6588
India_K14	India_K50	0.00873	76.9147	75.6588
India_K30	India_K20	0.008307	76.91	75.6586
India_K20	India_K30	0.008307	76.91	75.6586
Norway_206	Norway_204	0.008883	76.8954	75.6567
Norway_204	Norway_206	0.008883	76.8954	75.6567
Norway_204	India_K19	0.008849	76.8949	75.6554
India_K19	Norway_204	0.008849	76.8949	75.6554
India_K43	India_K42	0.007674	76.8922	75.6537
India_K42	India_K43	0.007674	76.8922	75.6537
India_K29	India_K46	0.008338	76.8894	75.6536
India_K46	India_K29	0.008338	76.8894	75.6536
Norway_228	Norway_202	0.009859	76.8891	75.6473
Norway_202	Norway_228	0.009859	76.8891	75.6473
Norway_213	India_K42	0.008437	76.889	75.6385
India_K42	Norway_213	0.008437	76.889	75.6385
India_K52	India_K39	0.007883	76.8864	75.6349
India_K39	India_K52	0.007883	76.8864	75.6349
Norway_220	India_K19	0.008459	76.8835	75.6327
India_K19	Norway_220	0.008459	76.8835	75.6327
Norway_244	Norway_204	0.008159	76.8819	75.6322
Norway_204	Norway_244	0.008159	76.8819	75.6322
Norway_201	India_K49	0.007654	76.8683	75.6253
India_K49	Norway_201	0.007654	76.8683	75.6253
India_K35	India_K27	0.00806	76.8649	75.6244
India_K27	India_K35	0.00806	76.8649	75.6244
Norway_209	Norway_202	0.008373	76.8644	75.6158
Norway_202	Norway_209	0.008373	76.8644	75.6158
Norway_213	India_K19	0.0087	76.8581	75.6137
India_K19	Norway_213	0.0087	76.8581	75.6137
India_K38	Norway_226	0.00844	76.8578	75.6092
Norway_226	India_K38	0.00844	76.8578	75.6092
Norway_212	India_K47	0.00544	76.8516	75.6081
India_K47	Norway_212	0.00544	76.8516	75.6081
India_K39	India_K14	0.008979	76.8515	75.6063
India_K14	India_K39	0.008979	76.8515	75.6063
Norway_220	India_K16	0.008128	76.8437	75.6061
India_K16	Norway_220	0.008128	76.8437	75.6061
Norway_212	Norway_227	0.007593	76.8399	75.6045
Norway_227	Norway_212	0.007593	76.8399	75.6045
India_K13	India_K39	0.008961	76.8359	75.5992
India_K39	India_K13	0.008961	76.8359	75.5992
Norway_240	India_K13	0.009062	76.8323	75.5963
India_K13	Norway_240	0.009062	76.8323	75.5963
Norway_207	Norway_202	0.008241	76.8081	75.5948
Norway_202	Norway_207	0.008241	76.8081	75.5948
India_K45	India_K42	0.006683	76.801	75.5942
India_K42	India_K45	0.006683	76.801	75.5942
Norway_240	India_K14	0.009079	76.798	75.5921
India_K14	Norway_240	0.009079	76.798	75.5921
India_K24	India_K39	0.009227	76.7925	75.5846
India_K39	India_K24	0.009227	76.7925	75.5846
India_K24	Norway_240	0.009329	76.7827	75.5812
Norway_240	India_K24	0.009329	76.7827	75.5812
India_K49	Norway_218	0.008978	76.7765	75.5774
Norway_218	India_K49	0.008978	76.7765	75.5774
Norway_209	India_K42	0.008182	76.7761	75.5742
India_K42	Norway_209	0.008182	76.7761	75.5742
Norway_216	India_K19	0.008455	76.7701	75.5686
India_K19	Norway_216	0.008455	76.7701	75.5686
India_K43	India_K10	0.008427	76.7668	75.5647
India_K10	India_K43	0.008427	76.7668	75.5647
India_K16	Norway_216	0.008247	76.7559	75.5593
Norway_216	India_K16	0.008247	76.7559	75.5593
India_K43	Norway_216	0.007837	76.7499	75.5542
Norway_216	India_K43	0.007837	76.7499	75.5542
India_K51	Norway_228	0.007519	76.7415	75.5526
Norway_228	India_K51	0.007519	76.7415	75.5526
India_K30	Norway_228	0.0091	76.7369	75.5516
Norway_228	India_K30	0.0091	76.7369	75.5516
Norway_240	India_K47	0.007166	76.7344	75.548
India_K47	Norway_240	0.007166	76.7344	75.548
India_K24	India_K33	0.008711	76.7274	75.5475
India_K33	India_K24	0.008711	76.7274	75.5475
India_K33	India_K32	0.006752	76.7173	75.5449
India_K32	India_K33	0.006752	76.7173	75.5449
India_K51	India_K35	0.009005	76.7131	75.5419
India_K35	India_K51	0.009005	76.7131	75.5419
India_K17	Norway_212	0.009308	76.7083	75.5412
Norway_212	India_K17	0.009308	76.7083	75.5412
India_K17	India_K04	0.009384	76.7037	75.5388
India_K04	India_K17	0.009384	76.7037	75.5388
India_K50	Norway_228	0.007834	76.701	75.5385
Norway_228	India_K50	0.007834	76.701	75.5385
India_K29	Norway_244	0.008484	76.7001	75.5356
Norway_244	India_K29	0.008484	76.7001	75.5356
India_K35	Norway_244	0.007964	76.6945	75.5265
Norway_244	India_K35	0.007964	76.6945	75.5265
India_K42	India_K19	0.008338	76.687	75.5251
India_K19	India_K42	0.008338	76.687	75.5251
India_K29	India_K21	0.007808	76.6654	75.5245
India_K21	India_K29	0.007808	76.6654	75.5245
Norway_244	India_K23	0.009059	76.6624	75.524
India_K23	Norway_244	0.009059	76.6624	75.524
India_K45	Norway_205	0.007892	76.6607	75.5227
Norway_205	India_K45	0.007892	76.6607	75.5227
Norway_220	India_K51	0.008245	76.6452	75.5207
India_K51	Norway_220	0.008245	76.6452	75.5207
India_K52	India_K49	0.009803	76.6371	75.5174
India_K49	India_K52	0.009803	76.6371	75.5174
India_K47	India_K42	0.00763	76.6368	75.5137
India_K42	India_K47	0.00763	76.6368	75.5137
India_K51	India_K17	0.009143	76.6257	75.5102
India_K17	India_K51	0.009143	76.6257	75.5102
India_K33	Norway_204	0.008916	76.6247	75.507
Norway_204	India_K33	0.008916	76.6247	75.507
India_K30	India_K47	0.008191	76.6141	75.5056
India_K47	India_K30	0.008191	76.6141	75.5056
India_K16	Norway_204	0.008494	76.6122	75.5023
Norway_204	India_K16	0.008494	76.6122	75.5023
India_K52	India_K27	0.008224	76.6071	75.4973
India_K27	India_K52	0.008224	76.6071	75.4973
Norway_201	India_K26	0.009196	76.6058	75.4965
India_K26	Norway_201	0.009196	76.6058	75.4965
Norway_211	India_K43	0.008997	76.5924	75.4939
India_K43	Norway_211	0.008997	76.5924	75.4939
Norway_244	India_K27	0.008279	76.5895	75.4929
India_K27	Norway_244	0.008279	76.5895	75.4929
Norway_242	India_K32	0.007534	76.5864	75.4908
India_K32	Norway_242	0.007534	76.5864	75.4908
India_K35	India_K43	0.00829	76.5837	75.4906
India_K43	India_K35	0.00829	76.5837	75.4906
India_K29	India_K10	0.007859	76.583	75.4892
India_K10	India_K29	0.007859	76.583	75.4892
India_K25	Norway_209	0.008109	76.5689	75.4815
Norway_209	India_K25	0.008109	76.5689	75.4815
India_K51	Norway_204	0.00859	76.567	75.4808
Norway_204	India_K51	0.00859	76.567	75.4808
India_K29	Norway_203	0.008579	76.5608	75.4765
Norway_203	India_K29	0.008579	76.5608	75.4765
India_K10	India_K45	0.008	76.5577	75.4744
India_K45	India_K10	0.008	76.5577	75.4744
India_K50	India_K49	0.0101349	76.5551	75.4732
India_K49	India_K50	0.0101349	76.5551	75.4732
India_K24	India_K50	0.008818	76.5494	75.473
India_K50	India_K24	0.008818	76.5494	75.473
India_K43	Norway_227	0.007714	76.541	75.4651
Norway_227	India_K43	0.007714	76.541	75.4651
India_K30	India_K07	0.008506	76.5342	75.4646
India_K07	India_K30	0.008506	76.5342	75.4646
Norway_220	India_K42	0.00767	76.534	75.4639
India_K42	Norway_220	0.00767	76.534	75.4639
India_K30	Norway_204	0.009219	76.5154	75.4636
Norway_204	India_K30	0.009219	76.5154	75.4636
India_K26	India_K39	0.008882	76.5046	75.4574
India_K39	India_K26	0.008882	76.5046	75.4574
India_K24	Norway_242	0.008905	76.5024	75.4495
Norway_242	India_K24	0.008905	76.5024	75.4495
India_K49	India_K32	0.007507	76.5022	75.4434
India_K32	India_K49	0.007507	76.5022	75.4434
Norway_206	India_K47	0.008186	76.5005	75.443
India_K47	Norway_206	0.008186	76.5005	75.443
India_K33	India_K04	0.007382	76.4994	75.4422
India_K04	India_K33	0.007382	76.4994	75.4422
India_K25	Norway_218	0.008772	76.497	75.4398
Norway_218	India_K25	0.008772	76.497	75.4398
Norway_204	Norway_203	0.008918	76.4907	75.4341
Norway_203	Norway_204	0.008918	76.4907	75.4341
India_K13	Norway_242	0.008816	76.4824	75.4201
Norway_242	India_K13	0.008816	76.4824	75.4201
India_K52	India_K16	0.00943	76.4773	75.4162
India_K16	India_K52	0.00943	76.4773	75.4162
India_K43	India_K27	0.007699	76.4758	75.4138
India_K27	India_K43	0.007699	76.4758	75.4138
Norway_220	India_K13	0.008765	76.4728	75.4094
India_K13	Norway_220	0.008765	76.4728	75.4094
India_K51	Norway_216	0.008367	76.4698	75.408
Norway_216	India_K51	0.008367	76.4698	75.408
India_K17	Norway_205	0.007963	76.4666	75.4067
Norway_205	India_K17	0.007963	76.4666	75.4067
Norway_242	India_K14	0.008791	76.4627	75.4052
India_K14	Norway_242	0.008791	76.4627	75.4052
Norway_201	India_K43	0.008166	76.4625	75.4031
India_K43	Norway_201	0.008166	76.4625	75.4031
India_K10	India_K20	0.008667	76.4618	75.394
India_K20	India_K10	0.008667	76.4618	75.394
Norway_201	India_K46	0.007069	76.4582	75.3833
India_K46	Norway_201	0.007069	76.4582	75.3833
India_K33	India_K46	0.007238	76.4581	75.3825
India_K46	India_K33	0.007238	76.4581	75.3825
India_K30	Norway_227	0.008442	76.4525	75.3793
Norway_227	India_K30	0.008442	76.4525	75.3793
Norway_225	Norway_209	0.008719	76.4478	75.3684
Norway_209	Norway_225	0.008719	76.4478	75.3684
India_K38	India_K20	0.009224	76.4473	75.3626
India_K20	India_K38	0.009224	76.4473	75.3626
India_K26	Norway_240	0.00901	76.4417	75.3599
Norway_240	India_K26	0.00901	76.4417	75.3599
Norway_220	India_K14	0.008754	76.4376	75.3466
India_K14	Norway_220	0.008754	76.4376	75.3466
India_K35	Norway_240	0.007789	76.4371	75.343
Norway_240	India_K35	0.007789	76.4371	75.343
India_K25	Norway_226	0.008217	76.4359	75.3382
Norway_226	India_K25	0.008217	76.4359	75.3382
India_K17	India_K07	0.00979	76.4296	75.3365
India_K07	India_K17	0.00979	76.4296	75.3365
India_K17	India_K21	0.009056	76.4178	75.3349
India_K21	India_K17	0.009056	76.4178	75.3349
India_K26	Norway_212	0.007758	76.4174	75.3338
Norway_212	India_K26	0.007758	76.4174	75.3338
India_K21	Norway_228	0.008762	76.4163	75.333
Norway_228	India_K21	0.008762	76.4163	75.333
India_K49	India_K10	0.008862	76.4119	75.332
India_K10	India_K49	0.008862	76.4119	75.332
India_K16	India_K27	0.008352	76.4012	75.3283
India_K27	India_K16	0.008352	76.4012	75.3283
Norway_213	Norway_202	0.008973	76.4001	75.3279
Norway_202	Norway_213	0.008973	76.4001	75.3279
Norway_201	India_K04	0.007062	76.3957	75.3259
India_K04	Norway_201	0.007062	76.3957	75.3259
Norway_226	India_K42	0.008189	76.3948	75.3195
India_K42	Norway_226	0.008189	76.3948	75.3195
India_K29	Norway_212	0.009002	76.3909	75.3169
Norway_212	India_K29	0.009002	76.3909	75.3169
Norway_211	Norway_202	0.008528	76.3873	75.3106
Norway_202	Norway_211	0.008528	76.3873	75.3106
India_K38	Norway_242	0.008007	76.382	75.3049
Norway_242	India_K38	0.008007	76.382	75.3049
India_K13	Norway_204	0.008959	76.3804	75.2931
Norway_204	India_K13	0.008959	76.3804	75.2931
India_K52	India_K21	0.0117184	76.3788	75.2735
India_K21	India_K52	0.0117184	76.3788	75.2735
India_K38	India_K17	0.009269	76.3768	75.2646
India_K17	India_K38	0.009269	76.3768	75.2646
India_K42	Norway_218	0.008861	76.3623	75.2613
Norway_218	India_K42	0.008861	76.3623	75.2613
Norway_207	India_K20	0.008322	76.362	75.2605
India_K20	Norway_207	0.008322	76.362	75.2605
India_K25	India_K45	0.006605	76.3616	75.2552
India_K45	India_K25	0.006605	76.3616	75.2552
India_K13	Norway_216	0.008761	76.3613	75.2495
Norway_216	India_K13	0.008761	76.3613	75.2495
Norway_204	India_K14	0.008949	76.3585	75.2443
India_K14	Norway_204	0.008949	76.3585	75.2443
Norway_216	India_K42	0.007774	76.3427	75.2228
India_K42	Norway_216	0.007774	76.3427	75.2228
India_K51	Norway_218	0.008358	76.3388	75.2165
Norway_218	India_K51	0.008358	76.3388	75.2165
India_K20	Norway_227	0.009285	76.3357	75.2131
Norway_227	India_K20	0.009285	76.3357	75.2131
India_K50	India_K45	0.006737	76.3292	75.2085
India_K45	India_K50	0.006737	76.3292	75.2085
India_K13	India_K42	0.00878	76.3287	75.2064
India_K42	India_K13	0.00878	76.3287	75.2064
Norway_206	Norway_217	0.007879	76.3263	75.2058
Norway_217	Norway_206	0.007879	76.3263	75.2058
Norway_216	India_K14	0.00875	76.3262	75.1846
India_K14	Norway_216	0.00875	76.3262	75.1846
Norway_211	India_K51	0.00985	76.3196	75.1745
India_K51	Norway_211	0.00985	76.3196	75.1745
India_K50	Norway_213	0.008438	76.3176	75.1719
Norway_213	India_K50	0.008438	76.3176	75.1719
Norway_206	Norway_227	0.008277	76.3154	75.1672
Norway_227	Norway_206	0.008277	76.3154	75.1672
India_K29	India_K16	0.008515	76.3091	75.1657
India_K16	India_K29	0.008515	76.3091	75.1657
India_K39	India_K23	0.00939	76.3061	75.1601
India_K23	India_K39	0.00939	76.3061	75.1601
Norway_211	India_K27	0.008622	76.3034	75.1541
India_K27	Norway_211	0.008622	76.3034	75.1541
India_K42	India_K14	0.00878	76.2985	75.141
India_K14	India_K42	0.00878	76.2985	75.141
Norway_213	India_K13	0.009042	76.2973	75.1251
India_K13	Norway_213	0.009042	76.2973	75.1251
Norway_220	India_K46	0.008822	76.2834	75.1198
India_K46	Norway_220	0.008822	76.2834	75.1198
Norway_213	India_K25	0.008346	76.2814	75.1135
India_K25	Norway_213	0.008346	76.2814	75.1135
India_K21	Norway_204	0.009625	76.2801	75.113
Norway_204	India_K21	0.009625	76.2801	75.113
Norway_242	Norway_205	0.007385	76.2764	75.1073
Norway_205	Norway_242	0.007385	76.2764	75.1073
India_K33	India_K23	0.008563	76.2631	75.1021
India_K23	India_K33	0.008563	76.2631	75.1021
Norway_213	India_K14	0.009016	76.2525	75.1003
India_K14	Norway_213	0.009016	76.2525	75.1003
India_K10	India_K07	0.008852	76.2408	75.0941
India_K07	India_K10	0.008852	76.2408	75.0941
India_K35	India_K21	0.007976	76.2379	75.0883
India_K21	India_K35	0.007976	76.2379	75.0883
India_K25	India_K39	0.006259	76.2331	75.0861
India_K39	India_K25	0.006259	76.2331	75.0861
India_K30	Norway_226	0.008258	76.2246	75.069
Norway_226	India_K30	0.008258	76.2246	75.069
India_K20	India_K47	0.0104082	76.2244	75.0683
India_K47	India_K20	0.0104082	76.2244	75.0683
India_K43	Norway_242	0.008244	76.2141	75.0619
Norway_242	India_K43	0.008244	76.2141	75.0619
India_K33	India_K31	0.006267	76.2131	75.0613
India_K31	India_K33	0.006267	76.2131	75.0613
India_K47	Norway_203	0.008249	76.2019	75.0569
Norway_203	India_K47	0.008249	76.2019	75.0569
India_K33	India_K52	0.009376	76.1949	75.0562
India_K52	India_K33	0.009376	76.1949	75.0562
India_K49	Norway_242	0.007885	76.1902	75.0553
Norway_242	India_K49	0.007885	76.1902	75.0553
India_K33	India_K51	0.008095	76.1894	75.0526
India_K51	India_K33	0.008095	76.1894	75.0526
India_K50	Norway_209	0.008214	76.1855	75.0518
Norway_209	India_K50	0.008214	76.1855	75.0518
India_K49	Norway_226	0.008551	76.1784	75.0412
Norway_226	India_K49	0.008551	76.1784	75.0412
Norway_240	India_K23	0.009049	76.1704	75.0376
India_K23	Norway_240	0.009049	76.1704	75.0376
Norway_201	India_K20	0.010024	76.1684	75.0334
India_K20	Norway_201	0.010024	76.1684	75.0334
India_K51	Norway_226	0.009799	76.1559	75.0323
Norway_226	India_K51	0.009799	76.1559	75.0323
India_K52	India_K19	0.008702	76.1538	75.0315
India_K19	India_K52	0.008702	76.1538	75.0315
India_K52	India_K30	0.009796	76.1528	75.0313
India_K30	India_K52	0.009796	76.1528	75.0313
India_K30	India_K32	0.009573	76.1492	75.0303
India_K32	India_K30	0.009573	76.1492	75.0303
India_K29	India_K27	0.007366	76.1468	75.0263
India_K27	India_K29	0.007366	76.1468	75.0263
India_K43	Norway_218	0.007978	76.1426	75.0218
Norway_218	India_K43	0.007978	76.1426	75.0218
Norway_240	Norway_204	0.008895	76.1363	75.0218
Norway_204	Norway_240	0.008895	76.1363	75.0218
India_K47	Norway_202	0.00879	76.1294	75.0183
Norway_202	India_K47	0.00879	76.1294	75.0183
India_K29	India_K51	0.008761	76.1259	75.0139
India_K51	India_K29	0.008761	76.1259	75.0139
Norway_211	India_K04	0.009719	76.1157	75.0105
India_K04	Norway_211	0.009719	76.1157	75.0105
India_K46	Norway_209	0.008515	76.1144	75.0091
Norway_209	India_K46	0.008515	76.1144	75.0091
Norway_218	India_K32	0.008401	76.1136	74.998
India_K32	Norway_218	0.008401	76.1136	74.998
India_K24	Norway_204	0.009038	76.1122	74.9917
Norway_204	India_K24	0.009038	76.1122	74.9917
Norway_220	India_K24	0.008756	76.1072	74.9892
India_K24	Norway_220	0.008756	76.1072	74.9892
India_K46	Norway_216	0.008862	76.1044	74.9822
Norway_216	India_K46	0.008862	76.1044	74.9822
India_K50	India_K47	0.00762	76.0923	74.9748
India_K47	India_K50	0.00762	76.0923	74.9748
Norway_203	Norway_217	0.008009	76.0882	74.9744
Norway_217	Norway_203	0.008009	76.0882	74.9744
Norway_211	India_K46	0.009635	76.0677	74.9703
India_K46	Norway_211	0.009635	76.0677	74.9703
India_K39	Norway_212	0.0101978	76.067	74.9674
Norway_212	India_K39	0.0101978	76.067	74.9674
India_K04	India_K47	0.009288	76.0548	74.9666
India_K47	India_K04	0.009288	76.0548	74.9666
India_K38	Norway_205	0.008498	76.0507	74.9647
Norway_205	India_K38	0.008498	76.0507	74.9647
India_K25	India_K47	0.007572	76.0481	74.9566
India_K47	India_K25	0.007572	76.0481	74.9566
Norway_226	Norway_212	0.009263	76.0416	74.9544
Norway_212	Norway_226	0.009263	76.0416	74.9544
India_K45	India_K20	0.009911	76.0406	74.9476
India_K20	India_K45	0.009911	76.0406	74.9476
India_K50	India_K04	0.007755	76.0379	74.9356
India_K04	India_K50	0.007755	76.0379	74.9356
India_K04	Norway_204	0.009163	76.0369	74.931
Norway_204	India_K04	0.009163	76.0369	74.931
India_K24	Norway_213	0.009016	76.0366	74.9276
Norway_213	India_K24	0.009016	76.0366	74.9276
India_K42	India_K32	0.006779	76.0324	74.9209
India_K32	India_K42	0.006779	76.0324	74.9209
Norway_204	Norway_202	0.009752	76.0212	74.9152
Norway_202	Norway_204	0.009752	76.0212	74.9152
India_K26	Norway_244	0.008828	76.0211	74.9071
Norway_244	India_K26	0.008828	76.0211	74.9071
Norway_213	India_K46	0.008394	76.0183	74.9052
India_K46	Norway_213	0.008394	76.0183	74.9052
India_K46	India_K47	0.009202	76.0161	74.9027
India_K47	India_K46	0.009202	76.0161	74.9027
India_K30	India_K46	0.0105578	76.0122	74.8965
India_K46	India_K30	0.0105578	76.0122	74.8965
India_K04	Norway_228	0.007351	76.0106	74.8957
Norway_228	India_K04	0.007351	76.0106	74.8957
India_K30	India_K27	0.00845	76.0067	74.8903
India_K27	India_K30	0.00845	76.0067	74.8903
Norway_244	India_K07	0.007366	76.0019	74.8879
India_K07	Norway_244	0.007366	76.0019	74.8879
India_K51	India_K47	0.009118	75.9953	74.8845
India_K47	India_K51	0.009118	75.9953	74.8845
India_K24	Norway_216	0.008771	75.9843	74.881
Norway_216	India_K24	0.008771	75.9843	74.881
Norway_225	Norway_213	0.009102	75.9805	74.8774
Norway_213	Norway_225	0.009102	75.9805	74.8774
Norway_217	Norway_202	0.008349	75.9736	74.8712
Norway_202	Norway_217	0.008349	75.9736	74.8712
India_K29	India_K20	0.009013	75.9672	74.8618
India_K20	India_K29	0.009013	75.9672	74.8618
Norway_220	India_K25	0.007617	75.9662	74.8613
India_K25	Norway_220	0.007617	75.9662	74.8613
Norway_220	India_K50	0.007685	75.964	74.8605
India_K50	Norway_220	0.007685	75.964	74.8605
Norway_204	Norway_205	0.008328	75.9618	74.8589
Norway_205	Norway_204	0.008328	75.9618	74.8589
India_K51	Norway_244	0.008751	75.9614	74.853
Norway_244	India_K51	0.008751	75.9614	74.853
India_K19	India_K32	0.00888	75.9585	74.8454
India_K32	India_K19	0.00888	75.9585	74.8454
India_K50	Norway_218	0.00882	75.9564	74.8443
Norway_218	India_K50	0.00882	75.9564	74.8443
India_K50	India_K46	0.007556	75.9544	74.8442
India_K46	India_K50	0.007556	75.9544	74.8442
India_K43	Norway_226	0.008702	75.9525	74.8432
Norway_226	India_K43	0.008702	75.9525	74.8432
India_K21	Norway_226	0.008676	75.936	74.8325
Norway_226	India_K21	0.008676	75.936	74.8325
Norway_213	India_K04	0.008347	75.935	74.8309
India_K04	Norway_213	0.008347	75.935	74.8309
India_K52	India_K04	0.009355	75.9332	74.8297
India_K04	India_K52	0.009355	75.9332	74.8297
India_K35	India_K49	0.008768	75.9296	74.8284
India_K49	India_K35	0.008768	75.9296	74.8284
Norway_207	India_K21	0.007421	75.9285	74.8232
India_K21	Norway_207	0.007421	75.9285	74.8232
India_K24	India_K42	0.008811	75.9195	74.8197
India_K42	India_K24	0.008811	75.9195	74.8197
India_K04	India_K27	0.007926	75.909	74.8191
India_K27	India_K04	0.007926	75.909	74.8191
Norway_226	Norway_202	0.009427	75.9088	74.8181
Norway_202	Norway_226	0.009427	75.9088	74.8181
Norway_203	Norway_227	0.008332	75.9063	74.8179
Norway_227	Norway_203	0.008332	75.9063	74.8179
India_K33	Norway_201	0.008149	75.8895	74.816
Norway_201	India_K33	0.008149	75.8895	74.816
[truncated: 3,702 more rows]

## Sheet: STF
Supplementary Table F. Number of E.coli featured BLAKs in beta-lactam associated genes from CARD and ResFinder
genes	AMP	CTX	TAZ	MEM	IMI	ERT
ACT-1	0	3.00221	3	0	0	3
ACT-10	0	3.00221	3	0	0	3
ACT-12	0	0	0	0	0	1
ACT-14	0	3.00221	3	0	0	3
ACT-15	0	3.00221	3	0	0	3
ACT-16	0	3.00221	3	0	0	3
ACT-2	0	3.00221	3	0	0	3
ACT-3	0	3.00221	3	0	0	3
ACT-4	0	3.00221	3	0	0	3
ACT-5	0	3.00221	3	0	0	3
ACT-6	0	3.00221	3	0	0	3
ACT-7	0	3.00221	3	0	0	3
BIL-1	0	430.317	430	8	11	1
CFE-1	0	50.0368	50	0	0	4
CMY-100	0	67.0493	67	0	0	1
CMY-101	0	78.0574	78	0	0	4
CMY-102	0	450.331	450	7	11	0
CMY-103	0	164.121	164	3	4	1
CMY-104	0	229.169	229	3	11	2
CMY-105	0	179.132	179	0	4	9
CMY-106	0	315.232	315	7	3	5
CMY-107	0	477.351	477	8	11	0
CMY-108	0	333.245	333	7	4	1
CMY-109	0	162.119	162	0	3	9
CMY-110	0	167.123	167	3	4	3
CMY-111	0	471.347	471	8	11	0
CMY-112	0	178.131	178	3	4	1
CMY-113	0	178.131	178	3	0	13
CMY-114	0	178.131	178	0	4	2
CMY-115	0	170.125	170	0	3	13
CMY-116	0	192.141	192	0	3	13
CMY-117	0	185.136	185	0	3	13
CMY-118	0	181.133	181	3	4	3
CMY-119	0	323.238	323	7	4	9
CMY-12	0	452.333	452	8	11	0
CMY-121	0	472.348	472	8	11	0
CMY-122	0	256.189	256	3	0	9
CMY-124	0	320.236	320	7	3	7
CMY-125	0	450.331	450	7	11	0
CMY-127	0	263.194	263	3	4	10
CMY-128	0	164.121	164	3	0	8
CMY-129	0	304.224	304	3	4	3
CMY-13	0	320.236	320	7	4	8
CMY-130	0	472.348	472	8	11	0
CMY-131	0	460.339	460	8	6	0
CMY-132	0	472.348	472	8	11	0
CMY-133	0	472.348	472	8	11	0
CMY-134	0	471.347	471	8	11	0
CMY-135	0	170.125	170	0	3	9
CMY-138	0	467.344	467	8	11	0
CMY-139	0	462.34	462	8	0	0
CMY-14	0	468.345	468	8	11	0
CMY-140	0	475.35	475	8	11	0
CMY-141	0	481.354	481	0	0	0
CMY-142	0	467.344	467	8	11	0
CMY-143	0	467.344	467	8	11	0
CMY-144	0	251.185	251	11	2	1
CMY-145	0	469.345	469	8	0	0
CMY-146	0	475.35	475	8	0	0
CMY-147	0	474.349	474	8	0	4
CMY-148	0	471.347	471	8	0	0
CMY-149	0	471.347	471	8	11	0
CMY-15	0	466.343	466	8	11	0
CMY-150	0	170.125	170	3	0	9
CMY-151	0	165.122	165	3	3	3
CMY-152	0	170.125	170	3	4	1
CMY-153	0	473.348	473	8	11	0
CMY-154	0	469.345	469	8	0	0
CMY-155	0	309.228	309	3	4	3
CMY-156	0	473.348	473	8	0	0
CMY-16	0	464.342	464	8	11	0
CMY-17	0	473.348	473	8	11	0
CMY-18	0	476.351	476	8	11	1
CMY-2	0	481.354	481	8	11	0
CMY-20	0	442.325	442	7	11	0
CMY-21	0	463.341	463	8	7	0
CMY-22	0	471.347	471	8	11	0
CMY-23	0	474.349	474	8	11	1
CMY-24	0	481.354	481	8	2	0
CMY-25	0	457.337	457	7	4	0
CMY-26	0	288.212	288	11	2	7
CMY-27	0	474.349	474	8	11	0
CMY-28	0	463.341	463	8	11	0
CMY-29	0	468.345	468	0	11	0
CMY-2b	0	466.343	466	8	11	1
CMY-30	0	480.353	480	8	1	0
CMY-31	0	475.35	475	8	7	0
CMY-32	0	476.351	476	8	6	0
CMY-33	0	472.348	472	8	11	0
CMY-34	0	461.339	461	7	11	0
CMY-35	0	406.299	406	8	4	1
CMY-36	0	439.323	439	8	11	0
CMY-37	0	277.204	277	7	2	7
CMY-38	0	457.337	457	8	9	0
CMY-39	0	309.228	309	3	4	3
CMY-4	0	472.348	472	8	11	0
CMY-40	0	254.187	254	7	4	3
CMY-41	0	168.124	168	3	4	1
CMY-42	0	481.354	481	8	0	0
CMY-43	0	467.344	467	8	11	6
CMY-44	0	467.344	467	8	11	0
CMY-45	0	451.332	451	0	11	0
CMY-46	0	308.227	308	3	4	3
CMY-47	0	179.132	179	0	4	3
CMY-48	0	173.127	173	3	4	3
CMY-49	0	300.221	300	7	3	8
CMY-5	0	463.341	463	8	11	0
CMY-50	0	160.118	160	0	4	3
CMY-51	0	161.119	161	3	4	3
CMY-53	0	437.322	437	8	11	0
CMY-54	0	475.35	475	8	9	0
CMY-55	0	459.338	459	8	11	0
CMY-56	0	473.348	473	8	11	0
CMY-57	0	475.35	475	8	7	0
CMY-58	0	473.348	473	8	11	0
CMY-59	0	509.375	509	8	1	0
CMY-6	0	474.349	474	8	11	0
CMY-60	0	469.345	469	8	11	0
CMY-61	0	471.347	471	8	11	0
CMY-62	0	468.345	468	8	11	0
CMY-63	0	294.216	294	3	4	3
CMY-64	0	297.219	297	3	4	3
CMY-65	0	176.13	176	3	4	9
CMY-66	0	170.125	170	0	0	9
CMY-67	0	153.113	153	0	4	3
CMY-68	0	179.132	179	0	4	9
CMY-69	0	472.348	472	8	11	0
CMY-7	0	469.345	469	8	11	0
CMY-70	0	59.0434	59	0	0	2
CMY-71	0	302.222	302	3	4	13
CMY-72	0	175.129	175	3	3	3
CMY-73	0	295.217	295	7	3	7
CMY-74	0	65.0479	65	0	0	2
CMY-75	0	174.128	174	3	4	3
CMY-76	0	183.135	183	3	4	3
CMY-77	0	273.201	273	3	2	3
CMY-78	0	169.124	169	0	3	1
CMY-79	0	179.132	179	0	3	9
CMY-80	0	308.227	308	3	4	3
CMY-81	0	172.127	172	0	4	2
CMY-82	0	79.0582	79	0	0	5
CMY-83	0	80.0589	80	0	0	5
CMY-84	0	170.125	170	0	3	9
CMY-85	0	177.13	177	3	3	3
CMY-86	0	313.23	313	3	4	3
CMY-87	0	168.124	168	3	4	3
CMY-89	0	184.135	184	3	4	3
CMY-90	0	172.127	172	0	3	1
CMY-93	0	55.0405	55	0	0	2
CMY-94	0	472.348	472	8	11	8
CMY-95	0	472.348	472	8	1	8
CMY-96	0	308.227	308	3	4	3
CMY-97	0	169.124	169	3	4	3
CMY-98	0	41.0302	41	0	2	1
CMY-99	0	456.336	456	8	11	0
CTX-M-1	0	650.479	650	0	0	0
CTX-M-10	0	453.334	453	0	0	0
CTX-M-100	0	6.00442	6	0	0	0
CTX-M-101	0	808.595	808	0	0	0
CTX-M-102	0	1.00074	1	0	0	0
CTX-M-103	0	812.598	812	0	0	0
CTX-M-104	0	1.00074	1	0	0	0
CTX-M-105	0	1.00074	1	0	0	0
CTX-M-106	0	1.00074	1	0	0	0
CTX-M-107	0	802.591	802	0	0	0
CTX-M-108	0	795.585	795	0	0	0
CTX-M-109	0	795.585	795	0	0	0
CTX-M-11	0	712.524	712	0	0	1
CTX-M-110	0	1.00074	1	0	0	0
CTX-M-111	0	1.00074	1	0	0	0
CTX-M-112	0	1.00074	1	0	0	0
CTX-M-113	0	1.00074	1	0	0	0
CTX-M-114	0	799.588	799	0	0	0
CTX-M-115	0	4.00295	4	0	0	0
CTX-M-116	0	756.557	756	0	0	0
CTX-M-117	0	808.595	808	0	0	0
CTX-M-12	0	645.475	645	0	0	0
CTX-M-121	0	1.00074	1	0	0	0
CTX-M-122	0	1.00074	1	0	0	0
CTX-M-123	0	492.362	492	0	0	0
CTX-M-124	0	4.00295	4	0	0	0
CTX-M-125	0	1.00074	1	0	0	0
CTX-M-126	0	1.00074	1	0	0	0
CTX-M-127	0	808.595	808	0	0	0
CTX-M-129	0	1.00074	1	0	0	0
CTX-M-13	0	1.00074	1	0	0	0
CTX-M-131	0	6.00442	6	0	0	0
CTX-M-132	0	586.432	586	0	0	0
CTX-M-134	0	1.00074	1	0	0	0
CTX-M-136	0	750.552	750	0	0	0
CTX-M-137	0	256.189	256	0	0	0
CTX-M-138	0	641.472	641	0	0	0
CTX-M-139	0	808.595	808	0	0	0
CTX-M-14	0	1.00074	1	0	0	0
CTX-M-141	0	6.00442	6	0	0	0
CTX-M-142	0	808.595	808	0	0	0
CTX-M-144	0	787.58	787	0	0	0
CTX-M-146	0	638.47	638	0	0	0
CTX-M-147	0	1.00074	1	0	0	0
CTX-M-148	0	1.00074	1	0	0	0
CTX-M-14b	0	1.00074	1	0	0	0
CTX-M-15	0	829.61	829	0	0	0
CTX-M-150	0	780.574	780	0	0	0
CTX-M-152	0	6.00442	6	0	0	0
CTX-M-155	0	785.578	785	0	0	0
CTX-M-156	0	808.595	808	0	0	0
CTX-M-157	0	808.595	808	0	0	0
CTX-M-158	0	629.463	629	0	0	0
CTX-M-159	0	6.00442	6	0	0	0
CTX-M-16	0	1.00074	1	0	0	0
CTX-M-160	0	1.00074	1	0	0	0
CTX-M-161	0	1.00074	1	0	0	0
CTX-M-162	0	803.591	803	0	0	0
CTX-M-163	0	820.604	820	0	0	0
CTX-M-164	0	798.588	798	0	0	0
CTX-M-165	0	6.00442	6	0	0	0
CTX-M-166	0	631.465	631	0	0	0
CTX-M-167	0	808.595	808	0	0	0
CTX-M-168	0	1.00074	1	0	0	0
CTX-M-169	0	638.47	638	0	0	0
CTX-M-17	0	1.00074	1	0	0	0
CTX-M-170	0	808.595	808	0	0	0
CTX-M-171	0	6.00442	6	0	0	0
CTX-M-172	0	808.595	808	0	0	0
CTX-M-173	0	808.595	808	0	0	0
CTX-M-174	0	1.00074	1	0	0	0
CTX-M-175	0	632.465	632	0	0	0
CTX-M-176	0	808.595	808	0	0	0
CTX-M-177	0	733.54	733	0	0	0
CTX-M-179	0	787.58	787	0	0	0
CTX-M-180	0	808.595	808	0	0	0
CTX-M-181	0	808.595	808	0	0	0
CTX-M-182	0	808.595	808	0	0	0
CTX-M-183	0	808.595	808	0	0	0
CTX-M-184	0	808.595	808	0	0	0
CTX-M-186	0	808.595	808	0	0	0
CTX-M-188	0	808.595	808	0	0	0
CTX-M-189	0	808.595	808	0	0	0
CTX-M-19	0	1.00074	1	0	0	0
CTX-M-190	0	791.582	791	4	0	0
CTX-M-191	0	1.00074	1	0	0	0
CTX-M-192	0	1.00074	1	0	0	0
CTX-M-193	0	808.595	808	0	0	0
CTX-M-194	0	820.604	820	0	0	0
CTX-M-195	0	1.00074	1	0	0	0
CTX-M-196	0	1.00074	1	0	0	0
CTX-M-197	0	808.595	808	0	0	0
CTX-M-198	0	1.00074	1	0	0	0
CTX-M-199	0	342.252	342	0	0	0
CTX-M-2	0	6.00442	6	0	0	0
CTX-M-20	0	6.00442	6	0	0	0
CTX-M-200	0	6.00442	6	0	0	0
CTX-M-201	0	1.00074	1	0	0	0
CTX-M-202	0	808.595	808	0	0	0
CTX-M-203	0	800.589	800	0	0	0
CTX-M-204	0	791.582	791	0	0	0
CTX-M-206	0	699.515	699	0	0	0
CTX-M-207	0	791.582	791	0	0	0
CTX-M-208	0	808.595	808	0	0	0
CTX-M-209	0	808.595	808	0	0	0
CTX-M-21	0	1.00074	1	0	0	0
CTX-M-210	0	808.595	808	0	0	0
CTX-M-211	0	809.596	809	0	0	0
CTX-M-212	0	712.524	712	0	0	0
CTX-M-213	0	1.00074	1	0	0	0
CTX-M-214	0	1.00074	1	0	0	0
CTX-M-216	0	825.608	825	0	0	0
CTX-M-217	0	6.00442	6	0	0	0
CTX-M-218	0	812.598	812	4	0	0
CTX-M-219	0	1.00074	1	0	0	0
CTX-M-22	0	808.595	808	0	0	0
CTX-M-220	0	791.582	791	0	0	0
CTX-M-23	0	691.509	691	0	0	0
CTX-M-24	0	1.00074	1	0	0	0
CTX-M-25	0	6.00442	6	0	0	0
CTX-M-26	0	6.00442	6	0	0	0
CTX-M-27	0	1.00074	1	0	0	0
CTX-M-28	0	816.601	816	0	0	0
CTX-M-29	0	720.53	720	0	0	0
CTX-M-3	0	812.598	812	0	0	0
CTX-M-30	0	615.453	615	0	0	0
CTX-M-31	0	6.00442	6	0	0	0
CTX-M-32	0	667.491	667	0	0	0
CTX-M-33	0	808.595	808	0	0	0
CTX-M-34	0	449.331	449	0	0	0
CTX-M-35	0	6.00442	6	0	0	0
CTX-M-36	0	671.494	671	0	0	0
CTX-M-37	0	492.362	492	0	0	0
CTX-M-38	0	1.00074	1	0	0	0
CTX-M-39	0	6.00442	6	0	0	0
CTX-M-4	0	6.00442	6	0	0	0
CTX-M-40	0	5.00368	5	0	0	0
CTX-M-41	0	6.00442	6	0	0	0
CTX-M-42	0	791.582	791	0	0	0
CTX-M-43	0	6.00442	6	0	0	0
CTX-M-44	0	6.00442	6	0	0	0
CTX-M-45	0	1.00074	1	0	0	0
CTX-M-46	0	1.00074	1	0	0	0
CTX-M-47	0	1.00074	1	0	0	0
CTX-M-48	0	1.00074	1	0	0	0
CTX-M-49	0	1.00074	1	0	0	0
CTX-M-5	0	6.00442	6	0	0	0
CTX-M-50	0	1.00074	1	0	0	0
CTX-M-51	0	1.00074	1	0	0	0
CTX-M-52	0	770.567	770	0	0	0
CTX-M-53	0	419.309	419	0	0	0
CTX-M-54	0	791.582	791	0	0	0
CTX-M-55	0	808.595	808	0	0	0
CTX-M-56	0	6.00442	6	0	0	0
CTX-M-58	0	629.463	629	0	0	0
CTX-M-59	0	6.00442	6	0	0	0
CTX-M-6	0	6.00442	6	0	0	0
CTX-M-60	0	624.459	624	0	0	0
CTX-M-61	0	654.482	654	0	0	0
CTX-M-62	0	647.476	647	0	0	0
CTX-M-63	0	5.00368	5	0	0	0
CTX-M-64	0	342.252	342	0	0	0
CTX-M-65	0	1.00074	1	0	0	0
CTX-M-66	0	791.582	791	0	0	0
CTX-M-67	0	1.00074	1	0	0	0
CTX-M-68	0	380.28	380	0	0	0
CTX-M-69	0	783.577	783	0	0	0
CTX-M-7	0	6.00442	6	0	0	0
CTX-M-71	0	812.598	812	0	0	0
CTX-M-72	0	791.582	791	0	0	0
CTX-M-73	0	1.00074	1	0	0	0
CTX-M-74	0	3.00221	3	0	0	0
CTX-M-75	0	3.00221	3	0	0	0
CTX-M-76	0	6.00442	6	0	0	0
CTX-M-77	0	4.00295	4	0	0	0
CTX-M-78	0	6.00442	6	0	0	0
CTX-M-79	0	804.592	804	0	0	0
CTX-M-8	0	8.00589	8	0	0	0
CTX-M-80	0	789.581	789	0	0	0
CTX-M-81	0	1.00074	1	0	0	0
CTX-M-82	0	808.595	808	0	0	0
CTX-M-83	0	1.00074	1	0	0	0
CTX-M-84	0	1.00074	1	0	0	0
CTX-M-85	0	1.00074	1	0	0	0
CTX-M-86	0	1.00074	1	0	0	0
CTX-M-87	0	1.00074	1	0	0	0
CTX-M-88	0	808.595	808	0	0	0
CTX-M-89	0	6.00442	6	0	0	0
CTX-M-9	0	1.00074	1	0	0	0
CTX-M-90	0	1.00074	1	0	0	0
CTX-M-91	0	6.00442	6	0	0	0
CTX-M-92	0	6.00442	6	0	0	0
CTX-M-93	0	1.00074	1	0	0	0
CTX-M-94	0	6.00442	6	0	0	0
CTX-M-95	0	6.00442	6	0	0	0
CTX-M-96	0	662.487	662	0	0	0
CTX-M-97	0	6.00442	6	0	0	0
CTX-M-98	0	1.00074	1	0	0	0
CTX-M-99	0	1.00074	1	0	0	0
ERP-1	2	1.00074	1	1	0	3
FONA-3	0	2.00147	2	0	0	0
FONA-6	0	2.00147	2	0	0	0
IMP-37	0	0	0	1	0	0
MIR-1	0	3.00221	3	0	0	3
MIR-2	0	3.00221	3	0	0	3
MIR-3	0	3.00221	3	0	0	3
MIR-4	0	3.00221	3	0	0	3
MIR-5	0	3.00221	3	0	0	3
MIR-6	0	3.00221	3	0	0	3
NDM-1	0	0	0	355	355	0
NDM-10	0	0	0	299	299	0
NDM-11	0	0	0	355	355	0
NDM-12	0	0	0	355	355	0
NDM-13	0	0	0	357	357	0
NDM-14	0	0	0	345	345	0
NDM-15	0	0	0	349	349	0
NDM-16	0	0	0	350	350	0
NDM-17	0	0	0	371	371	0
NDM-18	0	0	0	355	355	0
NDM-19	0	0	0	339	339	0
NDM-2	0	0	0	344	344	0
NDM-20	0	0	0	376	376	0
NDM-21	0	0	0	363	363	0
NDM-22	0	0	0	347	347	0
NDM-23	0	0	0	349	349	0
NDM-24	0	0	0	370	370	0
NDM-3	0	0	0	349	349	0
NDM-4	0	0	0	363	363	0
NDM-5	0	0	0	378	378	0
NDM-6	0	0	0	341	341	0
NDM-7	0	0	0	353	353	0
NDM-8	0	0	0	353	353	0
NDM-9	0	0	0	355	355	0
OXA-235	0	0	0	1	1	0
OXA-236	0	0	0	1	1	0
OXA-237	0	0	0	1	1	0
OXA-360	0	0	0	1	1	0
OXA-368	0	0	0	20	1	3
OXA-537	0	0	0	1	1	0
OXY-1-1	0	12.0088	12	0	0	0
OXY-1-2	0	12.0088	12	0	0	0
OXY-1-3	0	12.0088	12	0	0	0
OXY-1-4	0	12.0088	12	0	0	0
OXY-1-5	0	12.0088	12	0	0	0
OXY-2-1	0	9.00663	9	0	0	0
OXY-2-10	0	9.00663	9	0	0	0
OXY-2-2	0	9.00663	9	0	0	0
OXY-2-3	0	9.00663	9	0	0	0
OXY-2-4	0	9.00663	9	0	0	0
OXY-2-5	0	9.00663	9	0	0	0
OXY-2-6	0	9.00663	9	0	0	0
OXY-2-7	0	9.00663	9	0	0	0
OXY-2-8	0	9.00663	9	0	0	0
OXY-2-9	0	9.00663	9	0	0	0
OXY-4-1	0	12.0088	12	0	0	0
OXY-5-2	0	12.0088	12	0	0	0
OXY-6-1	0	12.0088	12	0	0	0
OXY-6-2	0	12.0088	12	0	0	0
OXY-6-3	0	12.0088	12	0	0	0
OXY-6-4	0	12.0088	12	0	0	0
RAHN-1	0	3.00221	3	0	0	0
SED1	0	3.00221	3	0	0	0
TEM-1	40	0	0	0	0	0
TEM-10	38	0	0	0	0	0
TEM-101	30	0	0	0	0	0
TEM-102	40	0	0	0	0	0
TEM-104	35	0	0	0	0	0
TEM-105	40	0	0	0	0	0
TEM-106	40	0	0	0	0	0
TEM-107	35	0	0	0	0	0
TEM-108	29	0	0	0	0	0
TEM-109	40	0	0	0	0	0
TEM-11	40	0	0	0	0	0
TEM-110	40	0	0	0	0	0
TEM-111	36	0	0	0	0	0
TEM-112	35	0	0	0	0	0
TEM-113	35	0	0	0	0	0
TEM-114	33	0	0	0	0	0
TEM-115	40	0	0	0	0	0
TEM-116	40	0	0	0	0	0
TEM-117	28	0	0	0	0	0
TEM-118	28	0	0	0	0	0
TEM-12	40	0	0	0	0	0
TEM-120	35	0	0	0	0	0
TEM-121	33	0	0	0	0	0
TEM-122	40	0	0	0	0	0
TEM-123	35	0	0	0	0	0
TEM-124	40	0	0	0	0	0
TEM-125	40	0	0	0	0	0
TEM-126	40	0	0	0	0	0
TEM-127	40	0	0	0	0	0
TEM-128	40	0	0	0	0	0
TEM-129	40	0	0	0	0	0
TEM-130	33	0	0	0	0	0
TEM-131	33	0	0	0	0	0
TEM-132	38	0	0	0	0	0
TEM-133	40	0	0	0	0	0
TEM-134	35	0	0	0	0	0
TEM-135	40	0	0	0	0	0
TEM-136	33	0	0	0	0	0
TEM-137	38	0	0	0	0	0
TEM-138	35	0	0	0	0	0
TEM-139	35	0	0	0	0	0
TEM-141	40	0	0	0	0	0
TEM-142	35	0	0	0	0	0
TEM-143	40	0	0	0	0	0
TEM-144	38	0	0	0	0	0
TEM-145	39	0	0	0	0	0
TEM-146	40	0	0	0	0	0
TEM-147	40	0	0	0	0	0
TEM-148	40	0	0	0	0	0
TEM-149	39	0	0	0	0	0
TEM-15	35	0	0	0	0	0
TEM-150	40	0	0	0	0	0
TEM-151	28	0	0	0	0	0
TEM-152	38	0	0	0	0	0
TEM-153	40	0	0	0	0	0
TEM-154	40	0	0	0	0	0
TEM-155	38	0	0	0	0	0
TEM-156	40	0	0	0	0	0
TEM-157	40	0	0	0	0	0
TEM-158	40	0	0	0	0	0
TEM-159	40	0	0	0	0	0
TEM-16	40	0	0	0	0	0
TEM-160	40	0	0	0	0	0
TEM-162	40	0	0	0	0	0
TEM-163	35	0	0	0	0	0
TEM-164	38	0	0	0	0	0
TEM-166	40	0	0	0	0	0
TEM-167	35	0	0	0	0	0
TEM-168	40	0	0	0	0	0
TEM-169	39	0	0	0	0	0
TEM-17	39	0	0	0	0	0
TEM-171	40	0	0	0	0	0
TEM-176	40	0	0	0	0	0
TEM-177	33	0	0	0	0	0
TEM-178	16	0	0	0	0	0
TEM-181	40	0	0	0	0	0
TEM-182	40	0	0	0	0	0
TEM-183	32	0	0	0	0	0
TEM-184	40	0	0	0	0	0
TEM-185	40	0	0	0	0	0
TEM-186	40	0	0	0	0	0
TEM-187	38	0	0	0	0	0
TEM-188	35	0	0	0	0	0
TEM-189	38	0	0	0	0	0
TEM-19	35	0	0	0	0	0
TEM-190	40	0	0	0	0	0
TEM-191	26	0	0	0	0	0
TEM-192	28	0	0	0	0	0
TEM-193	37	0	0	0	0	0
TEM-194	27	0	0	0	0	0
TEM-195	40	0	0	0	0	0
TEM-196	40	0	0	0	0	0
TEM-197	35	0	0	0	0	0
TEM-198	40	0	0	0	0	0
TEM-199	35	0	0	0	0	0
TEM-1A	40	0	0	0	0	0
TEM-1B	40	0	0	0	0	0
TEM-1C	40	0	0	0	0	0
TEM-1D	40	0	0	0	0	0
TEM-2	40	0	0	0	0	0
TEM-20	34	0	0	0	0	0
TEM-201	40	0	0	0	0	0
TEM-205	39	0	0	0	0	0
TEM-206	40	0	0	0	0	0
TEM-207	39	0	0	0	1	0
TEM-208	40	0	0	0	0	0
TEM-209	40	0	0	0	0	0
TEM-21	34	0	0	0	0	0
TEM-210	40	0	0	0	0	0
TEM-211	35	0	0	0	0	0
TEM-212	40	0	0	0	0	0
TEM-213	39	0	0	0	0	0
TEM-214	40	0	0	0	0	0
TEM-215	40	0	0	0	0	0
TEM-216	40	0	0	0	0	0
TEM-217	40	0	0	0	0	0
TEM-219	40	0	0	0	0	0
TEM-22	33	0	0	0	0	0
TEM-220	40	0	0	0	0	0
TEM-224	40	0	0	0	0	0
TEM-225	35	0	0	0	0	0
TEM-226	35	0	0	0	0	0
TEM-227	24	0	0	0	0	0
TEM-229	40	0	0	0	0	0
TEM-230	28	0	0	0	0	0
TEM-231	40	0	0	0	0	0
TEM-232	40	0	0	0	0	0
TEM-233	40	0	0	0	0	0
TEM-234	40	0	0	0	0	0
TEM-24	33	0	0	0	0	0
TEM-26	28	0	0	0	0	0
TEM-28	38	0	0	0	0	0
TEM-29	39	0	0	0	0	0
TEM-3	35	0	0	0	0	0
TEM-30	40	0	0	0	0	0
TEM-32	40	0	0	0	0	0
TEM-33	40	0	0	0	0	0
TEM-34	40	0	0	0	0	0
TEM-35	40	0	0	0	0	0
TEM-36	40	0	0	0	0	0
TEM-4	35	0	0	0	0	0
TEM-40	40	0	0	0	0	0
TEM-42	29	0	0	0	0	0
TEM-43	40	0	0	0	0	0
TEM-45	40	0	0	0	0	0
TEM-47	35	0	0	0	0	0
TEM-48	35	0	0	0	0	0
TEM-49	35	0	0	0	0	0
TEM-52	35	0	0	0	0	0
TEM-52B	35	0	0	0	0	0
TEM-52C	35	0	0	0	0	0
TEM-53	40	0	0	0	0	0
TEM-54	40	0	0	0	0	0
TEM-55	36	0	0	0	0	0
TEM-57	40	0	0	0	0	0
TEM-59	28	0	0	0	0	0
TEM-6	40	0	0	0	0	0
TEM-60	30	0	0	0	0	0
TEM-63	37	0	0	0	0	0
TEM-67	40	0	0	0	0	0
TEM-68	35	0	0	0	0	0
TEM-7	28	0	0	0	0	0
TEM-70	38	0	0	0	0	0
TEM-71	35	0	0	0	0	0
TEM-72	35	0	0	0	0	0
TEM-73	40	0	0	0	0	0
TEM-75	28	0	0	0	0	0
TEM-76	40	0	0	0	0	0
TEM-77	40	0	0	0	0	0
TEM-78	40	0	0	0	0	0
TEM-79	40	0	0	0	0	0
TEM-8	35	0	0	0	0	0
TEM-80	40	0	0	0	0	0
TEM-81	40	0	0	0	0	0
TEM-82	40	0	0	0	0	0
TEM-83	40	0	0	0	0	0
TEM-84	40	0	0	0	0	0
TEM-85	38	0	0	0	0	0
TEM-86	33	0	0	0	0	0
TEM-87	40	0	0	0	0	0
TEM-88	35	0	0	0	0	0
TEM-89	23	0	0	0	0	0
TEM-9	40	0	0	0	0	0
TEM-90	40	0	0	0	0	0
TEM-91	38	0	0	0	0	0
TEM-92	35	0	0	0	0	0
TEM-93	35	0	0	0	0	0
TEM-94	35	0	0	0	0	0
TEM-95	40	0	0	0	0	0
TEM-96	30	0	0	0	3	0
TEM-97	35	0	0	0	0	0
TEM-98	35	0	0	0	0	0
TEM-99	35	0	0	0	0	0
VIM-48	0	13.0096	13	0	0	0

## Sheet: STG
Supplementary Table G. Number of K. pneumoniae featured BLAKs in beta-lactam resistance associated genes
genes	CTX	TAZ	MEM	IMI	ERT
CTX-M-102	0	0	1	0	0
CTX-M-104	0	0	1	0	0
CTX-M-105	0	0	1	0	0
CTX-M-106	0	0	1	0	0
CTX-M-110	0	0	1	0	0
CTX-M-111	0	0	1	0	0
CTX-M-112	0	0	1	0	0
CTX-M-113	0	0	1	0	0
CTX-M-12	0	0	8	0	8
CTX-M-121	0	0	1	0	0
CTX-M-122	0	0	1	0	0
CTX-M-125	0	0	1	0	0
CTX-M-126	0	0	1	0	0
CTX-M-129	0	0	1	0	0
CTX-M-13	0	0	1	0	0
CTX-M-134	0	0	1	0	0
CTX-M-14	0	0	1	0	0
CTX-M-147	0	0	1	0	0
CTX-M-148	0	0	1	0	0
CTX-M-14b	0	0	1	0	0
CTX-M-16	0	0	1	0	0
CTX-M-160	0	0	1	0	0
CTX-M-161	0	0	1	0	0
CTX-M-168	0	0	1	0	0
CTX-M-169	0	0	8	0	8
CTX-M-17	0	0	1	0	0
CTX-M-174	0	0	1	0	0
CTX-M-19	0	0	1	0	0
CTX-M-191	0	0	1	0	0
CTX-M-192	0	0	1	0	0
CTX-M-195	0	0	1	0	0
CTX-M-196	0	0	1	0	0
CTX-M-198	0	0	1	0	0
CTX-M-201	0	0	1	0	0
CTX-M-206	0	0	8	0	8
CTX-M-21	0	0	1	0	0
CTX-M-213	0	0	1	0	0
CTX-M-214	0	0	1	0	0
CTX-M-219	0	0	1	0	0
CTX-M-24	0	0	1	0	0
CTX-M-27	0	0	1	0	0
CTX-M-38	0	0	1	0	0
CTX-M-45	0	0	1	0	0
CTX-M-46	0	0	1	0	0
CTX-M-47	0	0	1	0	0
CTX-M-48	0	0	1	0	0
CTX-M-49	0	0	1	0	0
CTX-M-50	0	0	1	0	0
CTX-M-51	0	0	1	0	0
CTX-M-60	0	0	8	0	8
CTX-M-65	0	0	1	0	0
CTX-M-67	0	0	1	0	0
CTX-M-73	0	0	1	0	0
CTX-M-81	0	0	1	0	0
CTX-M-83	0	0	1	0	0
CTX-M-84	0	0	1	0	0
CTX-M-85	0	0	1	0	0
CTX-M-86	0	0	1	0	0
CTX-M-87	0	0	1	0	0
CTX-M-9	0	0	1	0	0
CTX-M-90	0	0	1	0	0
CTX-M-93	0	0	1	0	0
CTX-M-96	0	0	8	0	8
CTX-M-98	0	0	1	0	0
CTX-M-99	0	0	1	0	0
JOHN-1	0	0	0	1	0
LEN1	1	0	0	0	0
LEN12	1	0	0	0	0
LEN13	1	0	0	0	0
LEN15	1	0	0	0	0
LEN17	5	0	0	0	0
LEN18	1	0	0	0	0
LEN19	1	0	0	0	0
LEN2	1	0	0	0	0
LEN20	1	0	0	0	0
LEN21	1	0	0	0	0
LEN22	1	0	0	0	0
LEN24	1	0	0	0	0
LEN25	1	0	0	0	0
LEN26	1	0	0	0	0
LEN3	1	0	1	1	0
LEN4	1	0	1	1	0
LEN5	0	0	0	1	0
LEN7	1	0	0	0	0
LEN8	1	0	0	0	0
LEN9	1	0	0	0	0
OKP-A-1	1	0	0	0	0
OKP-A-10	1	0	0	0	0
OKP-A-11	1	0	0	0	0
OKP-A-12	1	0	2	2	0
OKP-A-13	1	0	0	0	0
OKP-A-14	1	0	0	0	0
OKP-A-16	1	0	2	2	0
OKP-A-2	1	0	0	0	0
OKP-A-3	1	0	0	0	0
OKP-A-4	1	0	0	0	0
OKP-A-5	1	0	0	0	0
OKP-A-6	1	0	0	0	0
OKP-A-7	1	0	0	0	0
OKP-A-8	1	0	0	0	0
OKP-A-9	1	0	0	0	0
OKP-B-10	1	0	0	0	0
OKP-B-13	1	0	0	0	0
OKP-B-14	1	0	0	0	0
OKP-B-15	1	0	0	0	0
OKP-B-16	1	0	0	0	0
OKP-B-17	1	0	0	0	0
OKP-B-18	1	0	0	0	0
OKP-B-2	1	0	0	0	0
OKP-B-20	1	0	0	0	0
OKP-B-3	1	0	0	0	0
OKP-B-4	1	0	0	0	0
OKP-B-5	1	0	0	0	0
OKP-B-6	1	0	0	0	0
OKP-B-7	1	0	0	0	0
OKP-B-8	1	0	0	0	0
OKP-B-9	1	0	0	0	0
OXA-181	0	16	8	17	2
OXA-199	0	5	7	14	0
OXA-204	0	5	8	15	0
OXA-232	0	16	0	9	2
OXA-244	0	5	1	8	0
OXA-245	0	5	7	14	0
OXA-247	0	5	0	7	0
OXA-252	0	5	8	15	0
OXA-368	0	34	0	0	12
OXA-370	0	5	5	12	0
OXA-436	0	0	0	1	1
OXA-438	0	5	0	7	0
OXA-439	0	5	0	7	0
OXA-48	0	5	7	14	0
OXA-484	0	16	1	10	2
OXA-505	0	5	7	14	0
OXA-514	0	5	8	15	0
OXA-515	0	5	8	15	0
OXA-517	0	5	0	7	0
OXA-519	0	5	7	14	0
OXA-535	0	0	3	3	0
OXA-538	0	5	0	7	0
OXA-546	0	5	7	15	0
OXA-547	0	5	7	14	0
OXA-548	0	0	0	2	0
OXA-549	0	0	0	2	0
OXA-550	0	0	0	2	0
OXA-551	0	0	0	2	0
OXA-552	0	0	0	2	0
OXA-553	0	0	0	2	0
OXA-566	0	5	7	14	0
PAO	0	0	1	1	0
SGM-4	0	0	0	1	0
SGM-5	1	0	0	0	1
SGM-7	1	0	0	0	1
SHV-1	0	3	0	2	0
SHV-100	8	3	0	7	0
SHV-101	0	3	0	2	0
SHV-102	2	3	0	2	0
SHV-103	8	0	0	2	0
SHV-104	0	3	0	1	0
SHV-106	8	3	0	7	0
SHV-107	0	3	0	2	0
SHV-108	8	1	0	2	0
SHV-109	0	3	0	0	0
SHV-11	0	3	0	2	0
SHV-110	8	1	0	2	0
SHV-111	0	0	0	2	0
SHV-119	0	3	0	0	0
SHV-12	0	3	0	2	0
SHV-120	8	3	0	2	0
SHV-121	0	1	0	2	0
SHV-122	0	1	0	2	0
SHV-123	8	2	0	2	0
SHV-124	8	3	0	2	0
SHV-125	8	3	0	0	0
SHV-126	8	2	0	2	0
SHV-127	8	2	0	7	0
SHV-128	0	1	0	2	0
SHV-129	0	3	0	2	0
SHV-13	0	3	0	2	0
SHV-132	0	0	0	2	0
SHV-133	0	3	0	2	0
SHV-134	0	3	0	2	0
SHV-135	0	3	0	2	0
SHV-137	8	2	0	2	0
SHV-14	0	1	0	0	0
SHV-141	0	0	0	2	0
SHV-142	0	3	0	2	0
SHV-143	8	3	0	2	0
SHV-144	0	0	0	2	0
SHV-145	0	3	0	2	0
SHV-147	0	3	0	2	0
SHV-148	0	3	0	2	0
SHV-149	0	3	0	2	0
SHV-15	0	3	0	2	0
SHV-150	0	1	0	2	0
SHV-151	0	1	0	2	0
SHV-152	8	3	0	2	0
SHV-153	7	3	0	2	0
SHV-154	0	2	0	2	0
SHV-155	0	3	0	2	0
SHV-156	0	3	0	2	0
SHV-157	0	1	0	2	0
SHV-158	1	3	0	2	0
SHV-159	0	5	0	2	2
SHV-16	8	3	0	2	0
SHV-160	0	3	0	2	0
SHV-161	8	3	0	2	0
SHV-162	0	0	0	2	0
SHV-163	0	0	0	2	0
SHV-164	0	3	0	2	0
SHV-165	8	3	0	2	0
SHV-167	8	1	0	2	0
SHV-172	8	2	0	2	0
SHV-173	0	3	0	2	0
SHV-178	2	1	0	2	0
SHV-179	0	3	0	2	0
SHV-180	0	3	0	2	0
SHV-182	0	3	0	2	0
SHV-183	0	3	0	2	0
SHV-185	0	3	0	2	0
SHV-186	0	3	0	2	0
SHV-187	0	6	0	0	0
SHV-188	0	6	0	0	0
SHV-19	8	3	0	0	0
SHV-190	8	1	0	2	0
SHV-191	8	1	0	2	0
SHV-193	0	1	0	2	0
SHV-194	0	3	0	2	0
SHV-195	0	0	0	2	0
SHV-196	0	1	0	2	0
SHV-197	8	3	0	2	0
SHV-199	0	3	0	2	0
SHV-1b-b	0	0	0	2	0
SHV-2	8	3	0	2	0
SHV-20	8	3	0	0	0
SHV-200	8	3	0	2	0
SHV-203	0	3	0	2	0
SHV-204	0	1	0	2	0
SHV-21	8	3	0	0	0
SHV-22	8	3	0	0	0
SHV-23	8	3	0	0	0
SHV-24	8	3	0	2	0
SHV-25	0	1	0	2	0
SHV-26	0	3	0	2	0
SHV-27	0	1	0	2	0
SHV-28	0	3	0	7	0
SHV-29	0	0	0	2	0
SHV-2A	0	3	0	2	0
SHV-2a	0	3	0	2	0
SHV-3	0	2	0	2	0
SHV-31	0	3	0	2	0
SHV-32	0	1	0	2	0
SHV-33	8	1	0	2	0
SHV-34	3	0	0	0	0
SHV-35	0	1	0	2	0
SHV-36	0	1	0	0	0
SHV-37	0	1	0	2	0
SHV-38	0	0	0	2	0
SHV-39	0	1	0	0	0
SHV-40	0	1	0	2	0
SHV-41	0	3	0	2	0
SHV-42	0	1	0	2	0
SHV-43	8	3	0	2	0
SHV-44	0	3	0	2	0
SHV-45	8	1	0	2	0
SHV-46	8	3	5	7	0
SHV-48	2	3	0	2	0
SHV-49	8	3	0	2	0
SHV-5	8	3	0	2	0
SHV-50	0	3	0	2	0
SHV-51	8	1	0	2	0
SHV-52	8	1	0	2	0
SHV-53	0	2	0	0	0
SHV-55	8	3	0	7	0
SHV-56	0	1	0	2	0
SHV-57	8	3	0	2	0
SHV-59	0	3	0	2	0
SHV-6	8	3	0	0	0
SHV-60	0	3	0	2	0
SHV-61	0	3	0	0	0
SHV-62	8	1	0	2	0
SHV-63	0	1	0	2	0
SHV-64	0	3	0	2	0
SHV-65	0	1	0	2	0
SHV-66	0	3	0	2	0
SHV-67	8	3	0	2	0
SHV-69	0	2	0	2	0
SHV-7	8	1	0	0	0
SHV-70	0	3	0	2	0
SHV-71	0	0	0	2	0
SHV-74	0	3	0	2	0
SHV-75	8	2	0	2	0
SHV-76	8	3	13	15	0
SHV-77	8	1	0	2	0
SHV-78	0	3	0	2	0
SHV-79	0	1	0	2	0
SHV-8	8	3	0	2	0
SHV-80	0	1	0	2	0
SHV-81	8	1	0	2	0
SHV-82	8	1	0	0	0
SHV-84	2	3	0	2	0
SHV-85	0	1	0	2	0
SHV-86	0	3	0	7	0
SHV-89	0	1	0	2	0
SHV-9	8	3	0	2	0
SHV-92	8	1	0	2	0
SHV-93	0	1	0	2	0
SHV-94	0	1	0	2	0
SHV-95	0	3	0	2	0
SHV-96	0	1	0	2	0
SHV-97	0	3	0	2	0
SHV-98	0	3	0	2	0
SHV-99	0	1	0	2	0
TEM-1	206	206	0	0	0
TEM-10	201	201	0	0	0
TEM-101	162	162	0	0	0
TEM-102	171	171	0	0	0
TEM-104	203	203	0	0	0
TEM-105	207	207	0	0	0
TEM-106	213	213	0	0	0
TEM-107	199	199	0	0	0
TEM-108	178	178	0	0	0
TEM-109	206	206	0	0	0
TEM-11	179	179	0	0	0
TEM-110	156	156	0	0	0
TEM-111	166	166	0	0	0
TEM-112	174	174	0	0	0
TEM-113	166	166	0	0	0
TEM-114	170	170	0	0	0
TEM-115	177	177	0	0	0
TEM-116	193	193	0	0	0
TEM-117	140	140	0	0	0
TEM-118	140	140	0	0	0
TEM-12	179	179	0	0	0
TEM-120	163	163	0	0	0
TEM-121	168	168	0	0	0
TEM-122	193	193	0	0	0
TEM-123	153	153	0	0	0
TEM-124	184	184	0	0	0
TEM-125	158	158	0	0	0
TEM-126	213	213	0	0	0
TEM-127	213	213	0	0	0
TEM-128	213	213	0	0	0
TEM-129	192	192	0	0	0
TEM-130	187	187	0	0	0
TEM-131	163	163	0	0	0
TEM-132	201	201	0	0	0
TEM-133	177	177	0	0	0
TEM-134	172	172	0	0	0
TEM-135	213	213	0	0	0
TEM-136	176	176	3	0	0
TEM-137	175	175	0	0	0
TEM-138	172	172	0	0	0
TEM-139	185	185	0	0	0
TEM-141	195	195	0	0	0
TEM-142	165	165	0	0	0
TEM-143	213	213	0	0	0
TEM-144	201	201	0	0	0
TEM-145	166	166	0	0	0
TEM-146	177	177	0	0	0
TEM-147	187	187	0	0	0
TEM-148	213	213	0	0	0
TEM-149	176	176	0	0	0
TEM-15	199	199	0	0	0
TEM-150	184	184	0	0	0
TEM-151	161	161	0	0	0
TEM-152	169	169	0	0	0
TEM-153	184	184	0	0	0
TEM-154	193	193	0	0	0
TEM-155	181	181	0	0	0
TEM-156	188	188	0	0	0
TEM-157	189	189	0	0	0
TEM-158	207	207	0	0	0
TEM-159	177	177	0	0	0
TEM-16	179	179	0	0	0
TEM-160	179	179	0	0	0
TEM-162	164	164	0	0	0
TEM-163	188	188	0	0	0
TEM-164	204	204	0	0	0
TEM-166	205	205	0	0	0
TEM-167	136	136	0	0	0
TEM-168	186	186	0	0	0
TEM-169	199	199	0	0	0
TEM-17	175	175	0	0	0
TEM-171	193	193	0	0	0
TEM-176	200	200	0	0	0
TEM-177	176	176	0	0	0
TEM-178	145	145	0	0	0
TEM-181	193	193	0	0	0
TEM-182	206	206	0	0	0
TEM-183	178	178	0	0	0
TEM-184	190	190	0	0	0
TEM-185	193	193	0	0	0
TEM-186	213	213	0	0	0
TEM-187	154	154	0	0	0
TEM-188	156	156	0	0	0
TEM-189	181	181	0	0	0
TEM-19	172	172	0	0	0
TEM-190	173	173	0	0	0
TEM-191	148	148	0	0	0
TEM-192	159	159	0	0	0
TEM-193	161	161	0	0	0
TEM-194	140	140	0	0	0
TEM-195	171	171	0	0	0
TEM-196	213	213	0	0	0
TEM-197	179	179	0	0	0
TEM-198	207	207	0	0	0
TEM-199	167	167	0	0	0
TEM-1A	193	193	0	0	0
TEM-1B	213	213	0	0	0
TEM-1C	193	193	0	0	0
TEM-1D	179	179	0	0	0
TEM-2	179	179	0	0	0
TEM-20	171	171	0	0	0
TEM-201	196	196	3	0	0
TEM-205	192	192	0	0	0
TEM-206	197	197	0	0	0
TEM-207	202	202	0	0	0
TEM-208	212	212	0	0	0
TEM-209	200	200	0	0	0
TEM-21	166	166	0	0	0
TEM-210	213	213	0	0	0
TEM-211	163	163	0	0	0
TEM-212	179	179	0	0	0
TEM-213	192	192	0	0	0
TEM-214	199	199	0	0	0
TEM-215	208	208	0	0	0
TEM-216	197	197	0	0	0
TEM-217	204	204	0	0	0
TEM-219	195	195	0	0	0
TEM-22	170	170	0	0	0
TEM-220	213	213	0	0	0
TEM-224	177	177	0	0	0
TEM-225	173	173	0	0	0
TEM-226	186	186	0	0	0
TEM-227	157	157	0	0	0
TEM-229	184	184	0	0	0
TEM-230	191	191	0	0	0
TEM-231	193	193	0	0	0
TEM-232	213	213	0	0	0
TEM-233	193	193	0	0	0
TEM-234	206	206	0	0	0
TEM-24	176	176	0	0	0
TEM-26	157	157	0	0	0
TEM-28	201	201	0	0	0
TEM-29	199	199	0	0	0
TEM-3	172	172	0	0	0
TEM-30	201	201	0	0	0
TEM-32	193	193	0	0	0
TEM-33	213	213	0	0	0
TEM-34	213	213	0	0	0
TEM-35	207	207	0	0	0
TEM-36	207	207	0	0	0
TEM-4	149	149	0	0	0
TEM-40	193	193	0	0	0
TEM-42	159	159	0	0	0
TEM-43	200	200	0	0	0
TEM-45	172	172	0	0	0
TEM-47	178	178	0	0	0
TEM-48	149	149	0	0	0
TEM-49	145	145	2	0	0
TEM-52	179	179	0	0	0
TEM-52B	199	199	0	0	0
TEM-52C	179	179	0	0	0
TEM-53	163	163	0	0	0
TEM-54	181	181	0	0	0
TEM-55	196	196	0	0	0
TEM-57	198	198	0	0	0
TEM-59	162	162	0	0	0
TEM-6	193	193	0	0	0
TEM-60	150	150	0	0	0
TEM-63	173	173	0	0	0
TEM-67	161	161	0	0	0
TEM-68	171	171	0	0	0
TEM-7	147	147	0	0	0
TEM-70	213	213	0	0	0
TEM-71	172	172	0	0	0
TEM-72	172	172	0	0	0
TEM-73	181	181	0	0	0
TEM-75	125	125	0	0	0
TEM-76	210	210	0	0	0
TEM-77	201	201	0	0	0
TEM-78	173	173	0	0	0
TEM-79	201	201	0	0	0
TEM-8	172	172	0	0	0
TEM-80	184	184	0	0	0
TEM-81	190	190	0	0	0
TEM-82	186	186	0	0	0
TEM-83	172	172	0	0	0
TEM-84	173	173	0	0	0
TEM-85	152	152	0	0	0
TEM-86	147	147	0	0	0
TEM-87	179	179	0	0	0
TEM-88	199	199	0	0	0
TEM-89	155	155	0	0	0
TEM-9	156	156	0	0	0
TEM-90	191	191	0	0	0
TEM-91	181	181	0	0	0
TEM-92	172	172	0	0	0
TEM-93	178	178	0	0	0
TEM-94	149	149	0	0	0
TEM-95	203	203	0	0	0
TEM-96	181	181	0	0	0
TEM-97	188	188	0	0	0
TEM-98	188	188	0	0	0
TEM-99	183	183	0	0	0
VIM-48	0	0	0	1	0

## Sheet: STH
Supplementary Table H. Maximum pairwise identity between each isolate used in a given set and all other isolates from the opposite sets (f.ex. Isolate from a train set and all others from test and validation sets)
Species (antibiotic)	ID	cephalosporins			carbapenems
		Used in a set	Maximum pairwise identity, %	Alignment, %	Used in a set	Maximum pairwise identity, %	Alignment, %
E. coli ( ceftazidime & meropenem)	100	train	93.0882	84.1232	train	91.144	83.2197
	101	train	83.3549	79.478	train	83.3549	79.478
	102	val	93.0882	84.1232	train	90.3051	82.8064
	103	train	89.0907	81.8732	train	84.1648	79.8087
	104	train	81.9742	78.7776	val	82.8318	79.1483
	106	train	79.2159	77.0388	train	80.567	77.9979
	107	train	74.9534	74.7847	train	91.6693	83.5199
	108	train	98.4341	87.7913	train	89.8665	82.4426
	109	val	96.4578	86.3604	train	91.3806	83.3262
	110	val	98.4341	87.7913	train	89.6488	82.2544
	111	train	96.3032	86.1684	train	92.0237	83.7691
	112	train	93.8006	84.7228	train	85.64	80.2087
	113	test	94.7441	85.3895	val	94.7441	85.3895
	114	train	80.8246	78.1463	train	82.4409	79.0328
	115	train	70.7351	72.3274	test	70.7351	72.3274
	116	train	87.2916	80.7771	test	87.2916	80.7771
	117	train	96.849	86.6506	train	88.4	81.2142
	118	test	89.8665	82.4426	val	89.8665	82.4426
	119	train	6.45497	24.8578	train	6.23692	24.4445
	120	test	96.3286	86.2322	train	73.7607	74.0597
	121	train	85.4247	80.1609	test	85.4247	80.1609
	122	train	93.6596	84.6953	train	85.0315	79.9454
	123	train	96.3286	86.2322	train	74.1353	74.2978
	124	test	88.0955	81.0456	train	80.8021	78.1387
	125	train	91.3806	83.3262	test	92.0237	83.7691
	126	train	78.5319	76.693	train	74.4216	74.5179
	127	val	97.2537	86.7539	train	73.555	73.932
	128	train	86.7457	80.6513	train	86.7457	80.6513
	129	train	75.0795	74.8218	train	85.8195	80.2451
	130	train	75.2148	74.8675	test	91.6693	83.5199
	131	train	80.8982	78.1665	train	80.8982	78.1665
	132	train	82.3895	79.0075	test	82.3895	79.0075
	133	train	96.4578	86.3604	train	91.5703	83.4495
	134	train	87.7727	80.9319	train	86.6967	80.593
	135	train	80.7032	78.0534	train	82.6404	79.0696
	136	train	97.2537	86.7539	train	74.0157	74.2639
	137	train	94.7441	85.3895	train	94.7441	85.3895
	138	train	81.4433	78.5097	train	81.4433	78.5097
	139	val	77.9569	76.2845	val	77.9569	76.2845
	140	train	90.4222	82.8941	train	90.4222	82.8941
	141	train	84.1417	79.805	train	78.1205	76.397
	142	train	91.6953	83.5942	train	89.6735	82.2951
	143	train	91.2822	83.2724	val	91.2822	83.2724
	144	train	83.4071	79.5051	train	89.5683	82.0967
	145	train	75.3465	74.9334	val	85.0883	80.0083
	146	train	92.3808	83.8093	train	90.1408	82.7184
	147	test	88.2155	81.0522	train	85.8028	80.2357
	148	test	93.8006	84.7228	train	86.641	80.5667
	149	train	84.9052	79.8874	train	84.9052	79.8874
	151	test	82.3895	79.0075	val	82.3895	79.0075
	152	train	88.0955	81.0456	train	86.3345	80.3912
	153	train	80.921	78.2048	train	77.8722	76.2528
	154	test	74.2132	74.4064	train	68.7814	71.2334
	155	train	69.0742	71.4106	train	69.6336	71.7233
	156	train	75.1336	74.8306	test	75.1336	74.8306
	157	train	57.6519	62.7219	train	57.6519	62.7219
	E1	train	88.6245	81.4807	train	88.6245	81.4807
	E10	train	73.8523	74.1489	train	85.6335	80.1756
	E11	train	79.6444	77.3243	train	79.6444	77.3243
	E12	train	78.9705	76.9194	train	78.9705	76.9194
	E13	train	76.178	75.3243	train	77.1414	75.8244
	E14	train	82.2659	78.9851	train	78.5475	76.6952
	E15	train	75.0997	74.8305	train	86.5771	80.4539
	E16	train	75.2464	74.8947	train	81.626	78.6516
	E17	train	90.62	83.0747	train	90.0924	82.6576
	E18	train	74.2096	74.3964	train	80.0465	77.5999
	E19	train	78.6393	76.7611	train	78.6393	76.7611
	E2	train	73.7607	74.0597	test	74.4216	74.5179
	E20	val	96.849	86.6506	train	88.645	81.6415
	E21	val	91.2822	83.2724	train	91.2822	83.2724
	E22	val	88.6245	81.4807	val	88.6245	81.4807
	E23	train	81.3092	78.4272	train	81.3092	78.4272
	E24	test	31.1627	47.8082	test	31.1627	47.8082
	E25	test	91.144	83.2197	test	91.144	83.2197
	E27	train	87.7308	80.8717	train	80.4167	77.8502
	E28	train	80.709	78.0606	train	80.709	78.0606
	E29	train	75.6303	75.0604	train	87.7844	80.9389
	E3	train	77.2021	75.8352	train	78.863	76.89
	E31	train	63.817	67.9628	train	63.817	67.9628
	E32	val	90.0525	82.5714	train	89.4308	82.0958
	E33	train	95.4497	85.4593	train	89.3125	82.0335
	E4	train	78.4648	76.5909	train	78.4648	76.5909
	E5	train	71.791	72.884	test	87.7844	80.9389
	E6	train	78.6282	76.7403	train	78.6282	76.7403
	E7	train	77.0344	75.7118	train	77.0344	75.7118
	E8	train	78.6254	76.7344	train	78.6254	76.7344
	E9	train	77.9569	76.2845	train	77.9569	76.2845
	K37	test	87.7308	80.8717	train	79.9178	77.5251
K. pneumoniae (cefotaxime & imipenem)	201	train	85.361	80.3028	train	85.361	80.3028
	202	train	77.8752	76.3957	val	77.9709	76.4832
	203	val	91.8545	83.339	train	79.2619	77.1577
	204	train	84.0556	79.7453	val	85.0821	80.0623
	205	train	78.9834	77.0429	train	78.9834	77.0429
	206	train	91.8545	83.339	train	79.7137	77.3703
	207	train	87.2678	81.0318	train	87.2678	81.0318
	208	test	81.9223	78.6585	train	69.4032	70.3193
	209	train	82.4592	78.936	test	84.8793	79.9927
	210	train	71.0602	71.4437	train	71.0602	71.4437
	211	train	81.3871	78.211	test	94.6834	85.1826
	212	train	79.8292	77.4942	train	94.6834	85.1826
	213	train	83.0236	79.1636	train	84.8793	79.9927
	214	train	50.7959	55.0251	train	51.1358	56.2949
	216	val	99.4544	88.1214	train	85.3942	80.3109
	217	train	84.9833	80.0233	train	84.9833	80.0233
	218	train	85.875	80.5563	train	85.875	80.5563
	219	test	87.2678	81.0318	val	87.2678	81.0318
	220	train	99.4544	88.1214	train	85.6571	80.468
	221	train	68.1823	69.5487	train	68.1823	69.5487
	224	train	74.9254	74.1013	train	74.9254	74.1013
	225	train	80.9566	78.051	train	78.1632	76.5655
	226	train	85.6351	80.4581	train	85.6351	80.4581
	227	train	86.4814	80.7344	train	85.9838	80.5928
	228	train	86.4571	80.6586	train	86.4571	80.6586
	229	train	81.9223	78.6585	train	71.5439	71.7404
	241	train	70.6227	71.0996	train	70.6227	71.0996
	242	train	84.005	79.7172	train	84.005	79.7172
	243	test	71.2784	71.5553	train	61.7183	62.6285
	244	train	82.2215	78.8002	train	81.8079	78.5562
	K10	val	83.8966	79.6695	train	81.9881	78.7236
	K13	train	81.513	78.3385	train	81.513	78.3385
	K14	train	81.4989	78.3219	train	81.4989	78.3219
	K16	val	82.6105	79.0275	train	82.6105	79.0275
	K17	train	85.3942	80.3109	test	85.9838	80.5928
	K19	train	82.3032	78.8505	train	82.3032	78.8505
	K20	train	77.1163	75.7967	train	77.9085	76.44
	K21	train	81.0636	78.0818	train	79.5924	77.3297
	K23	train	80.8728	78.0165	train	80.9053	78.0278
	K24	train	81.1782	78.1647	train	81.442	78.2672
	K25	train	92.2017	83.5453	train	93.3236	84.6492
	K26	train	80.3353	77.7251	train	80.4296	77.8012
	K27	train	93.9665	84.9175	val	95.1689	85.3275
	K29	train	81.6939	78.4923	train	82.5315	79.0016
	K30	train	81.6644	78.4678	train	79.3126	77.1962
	K31	train	91.2351	83.3005	train	85.1193	80.1112
	K32	train	87.1737	80.9796	train	85.1724	80.2123
	K33	train	97.8762	86.9189	val	97.0293	86.395
	K35	train	80.7287	77.9552	test	82.1695	78.7847
	K36	train	71.2784	71.5553	train	63.3471	63.8409
	K38	train	81.7502	78.5354	train	81.1671	78.1359
	K39	val	88.1371	81.2491	test	88.1371	81.2491
	K42	test	97.8762	86.9189	val	95.982	85.6703
	K43	train	81.9533	78.7216	train	81.9518	78.6915
	K44	val	73.7497	73.1976	test	73.7497	73.1976
	K45	test	91.2351	83.3005	train	88.1371	81.2491
	K46	train	86.1123	80.5983	train	85.0175	80.0464
	K47	test	85.1735	80.2718	train	83.1481	79.202
	K49	train	79.7714	77.4399	train	79.7714	77.4399
	K50	train	95.982	85.6703	train	97.0293	86.395
	K51	train	86.4197	80.6326	train	84.2169	79.8913
	K52	val	81.437	78.2265	train	81.1022	78.0991
*isolates that had low genomic data (below 50% of alignment length) are not shown in the table

## Sheet: STI
Supplementary Table I. MIC values of E. coli and K. pneumoniae isolates which were assigned to a wrong class
Species	Antibiotic	Isolate ID	Phenotype		MIC, ug/ml	β-lactam associated efflux pump	β-lactam associated porins	β-lactam associated point mutations
			true	predicted
Escherichia coli	CTX	146	NWT	WT	8	evgA, H-NS, KpnF, CRP, TolC, AcrS, AcrE, marA	-	marR (Y137H, G103S), PBP3 (D350N, S357N)
		E28	WT	NWT	0.25	TolC, KpnF, AcrE	-	PBP3 (D350N, S357N)
	TAZ	142	NWT	WT	1	evgA, H-NS, KpnE, KpnF, TolC, CRP, mdtF, mdtE, gadX, AcrS, AcrE, AcrF, acrA, acrB, marA	-	marR (Y137H, G103S), PBP3 (D350N, S357N)
		146	NWT	WT	4	evgA, H-NS, KpnF, CRP, TolC, AcrS, AcrE, marA	-	marR (Y137H, G103S), PBP3 (D350N, S357N)
		E28	WT	NWT	0.19	TolC, KpnF, AcrE	-	PBP3 (D350N, S357N)
	MEM	E1	NWT	WT	>32	TolC, qacEdelta1, AcrE, AcrS, AcrF,acrR, soxR, marA, H-NS, KpnE, KpnF	-	PBP3 (D350N, S357N)
		E18	NWT	WT	3	TolC, qacEdelta1, AcrE, AcrF, AcrS, acrB, acrA, marA, soxS, H-NS	-	marR (Y137H, G103S)
		E28	NWT	WT	0.32	TolC, KpnF, AcrE	-	PBP3 (D350N, S357N)
	IMI	E1	NWT	WT	>32	TolC, qacEdelta1, AcrE, AcrS, AcrF,acrR, soxR, marA, H-NS, KpnE, KpnF	-	PBP3 (D350N, S357N)
		E6	NWT	WT	>32	H-NS, evgA, TolC, acrA, acrB, AcrE, qacEdelta1, evgS, CRP,AcrF, AcrS, marA, KpnE, KpnF	-	marR (Y137H, G103S), PBP3 (D350N, S357N)
		E7	NWT	WT	>32	acrA, acrB, marA, evgA, AcrC, H-NS, qacEdelta1, KpnE, KpnF, CRP, AcrF	-	PBP3 (D350N, S357N)
		E8	NWT	WT	>32	evgA, H-NS, TolC, acrA, acrB, AcrE, evgS, CRP, AcrS, AcrF, KpnE, KpnF, marA, soxS	-	marR (Y137H, G103S), PBP3 (D350N, S357N)
		E9	NWT	WT	>32	TolC, qacEdelta1, KpnE, KpnF, AcrF, AcrE, AcrS, CRP, acrB, acrA, evgS, marA	-	marR (Y137H, G103S), PBP3 (D350N, S357N)
	ERT	E14	NWT	WT	R	H-NS, acrA, acrB, TolC, AcrF, KpnE, CRP, evgS, marA,	-	PBP3 (D350N, S357N)
		E17	WT	NWT	S	evgA, H-NS, qacEdelta1, acrA, acrB, KpnE, KpnF, TolC, CRP, AcrS, AcrE, AcrF, marA	-	marR (Y137H, G103S), PBP3 (D350N, S357N)
Klebsiella pneumoniae	TAZ	225	NWT	WT	1	LptD, KpnF, H-NS, KpnH, KpnG, CRP, KpnE, marA	ompK37, ompA	PBP3 (D350N, S357N)
		227	NWT	WT	2	LptD, KpnF, H-NS, CRP, KpnE, KpnG, KpnH, marA	ompK37, ompA	PBP3 (D350N, S357N)
	CTX	K25	NWT	WT	32	LptD, KpnF, qacEdelta1, H-NS, KpnE, CRP, KpnH, KpnG, marA	ompK37, ompA	PBP3 (D350N, S357N)
	MEM	K4	NWT	WT	1	LptD, KpnG, KpnF, KpnE, H-NS, marA	ompK37, ompA	ompK37(I128M; I70M), ompK36 (A217S; T122L; I228_None229insK; L59V; D223G; G189T; E232R; F207Y; F198Y; N49S; N304E)
		K25	NWT	WT	32	LptD, KpnF, qacEdelta1, H-NS, KpnE, CRP, KpnH, KpnG, marA	ompK37, ompA	PBP3 (D350N, S357N)

## Sheet: STJ
Supplementary table J. Precision of feed forward neural networks for S/R phenotype prediction of E.coli and K. pneumoniae isolates. *HLN – number of neurons in hidden layers
bacteria	antibiotic	HLN*	Number of isolates						Overall precision, %
			correct/all
			Precision, %
			Train [80%]		Validate [10%]		Test [10%]
			WT	NWT	WT	NWT	WT	NWT
E. coli	TAZ	12	44/45	22/23	7/7	2/2	5/5	3/4	96.5
			97.1		100		88.9
	MEM	48; 24	57/57	2020-11-04	7/7	1/2	7/7	2/2	90.7
			89.7		88.9		100
K. pneumoniae	IMI	24	42/42	15/15	6/7	0/0	6/6	1/1	98.6
			100		85.7		100

[truncated: 10 more sheets: STK, STL, STM, STN, STO, STP, STQ, STR, STS, STT]
